# Supplementary material for: Immune modulating effects of continuous bioaerosol and terpene exposure over three years among sawmill workers in Norway
Source: Scand J Work Environ Health. 2025 Aug 29;51(5):433–43. doi: 10.5271/sjweh.4240 (PMC12415592; doi:10.5271/sjweh.4240)
Supplement: Supplementary File 1 [file SJWEH-51-433-S001.xlsx]

## Sheet: dust
	Chosen model:
	. mixed lnDustTO i.depWorked1_8 i.Company_ID i.depWorked1_8##i.Company_ID || PersonID:, reml dfm(sat)
																							max	6.46412
	lnDustTO	Coef,	Std, Err,	t	P>t	[95% Conf.	Interval]																min	0.0194623
																	Ln-transformerte koeffisienter						mean	0.248551
	depWorked1_8
	2	0.0156139	0.815224	0.02	0.985	-1.596916	1.628143										Uten SamplePeriod,		var 1,2	0.337904	0.336877	LnConstant	SumLn-tr	Exp(Ln-tr)
	3	0.136052	0.664527	0.20	0.838	-1.180478	1.452581		JEMnr	Wood	Season	depWorked	Company_ID		Wood	Season	depWorked	Company_ID	dW#C_ID	BW/2	WW/2
	4	1.02986	0.693873	1.48421519727454	0.141	-.3475225	2.407236		11101	1	1	1	1		0	0	0	0	0	0.168952	0.168439	-2.99743	-2.66004	0.0699456
	5	1.09858	0.713866	1.53891518932461	0.127	-.3166265	2.513787		11102	1	1	1	2		0	0	0	1.25868		0.168952	0.168439	-2.99743	-1.40136	0.246262
	6	-1.05544	0.693959	-1.52	0.131	-2.430953	.3200661		11103	1	1	1	3		0	0	0	-0.403685		0.168952	0.168439	-2.99743	-3.06372	0.0467135
	7	1.52499	0.716325	2.12891016538298	0.036	.1035658	2.946418		11104	1	1	1	4		0	0	0	0.358063		0.168952	0.168439	-2.99743	-2.30197	0.100061
	8	-0.636851	0.502501	-1.27	0.208	-1.634413	.3607108		11105	1	1	1	5		0	0	0	1.08705		0.168952	0.168439	-2.99743	-1.57298	0.207425
									11106	1	1	1	6		0	0	0	-0.183889		0.168952	0.168439	-2.99743	-2.84393	0.0581967
	Company_ID								11107	1	1	1	7		0	0	0	2.15095	0	0.168952	0.168439	-2.99743	-0.509084	0.601046
	2	1.25868	0.947834	1.32795166074404	0.186	-.6140306	3.131387		11108	1	1	1	8		0	0	0	-0.0377827		0.168952	0.168439	-2.99743	-2.69782	0.0673522
	3	-0.403685	0.758153	-0.53	0.595	-1.904327	1.096957		11109	1	1	1	9		0	0	0	0.971088		0.168952	0.168439	-2.99743	-1.68895	0.184713
	4	0.358063	0.757291	0.47	0.637	-1.143993	1.860119		11110	1	1	1	10		0	0	0	0.864074		0.168952	0.168439	-2.99743	-1.79596	0.165967
	5	1.08705	0.824123	1.31904154159438	0.191	-.5506571	2.724763		11111	1	1	1	11		0	0	0	0.409932	0	0.168952	0.168439	-2.99743	-2.25011	0.105388
	6	-0.183889	0.730487	-0.25	0.802	-1.632212	1.264434		11201	1	1	2	1		0	0	0.0156139	0	0	0.168952	0.168439	-2.99743	-2.64442	0.0710463
	7	2.15095	0.693884	3.09987503676767	0.002	.7755652	3.526342		11202	1	1	2	2		0	0	0.0156139	1.25868	-0.716151	0.168952	0.168439	-2.99743	-2.1019	0.122224
	8	-0.0377827	0.73099	-0.05	0.959	-1.48527	1.409705		11203	1	1	2	3		0	0	0.0156139	-0.403685	1.32672	0.168952	0.168439	-2.99743	-1.72139	0.178817
	9	0.971088	0.757291	1.28231721633178	0.203	-.5309684	2.473144		11204	1	1	2	4		0	0	0.0156139	0.358063	-0.164616	0.168952	0.168439	-2.99743	-2.45098	0.0862093
	10	0.864074	0.517191	1.67070676251526	0.098	-.1610799	1.889228		11205	1	1	2	5		0	0	0.0156139	1.08705	-0.840527	0.168952	0.168439	-2.99743	-2.3979	0.0909088
	11	0.409932	0.545357	0.75	0.454	-.6734192	1.493283		11206	1	1	2	6		0	0	0.0156139	-0.183889	0.424899	0.168952	0.168439	-2.99743	-2.40341	0.0904089
									11207	1	1	2	7		0	0	0.0156139	2.15095	0	0.168952	0.168439	-2.99743	-0.49347	0.610504
	depWorked1_8#Company_ID								11208	1	1	2	8		0	0	0.0156139	-0.0377827	0.103054	0.168952	0.168439	-2.99743	-2.57915	0.0758382
	1 1	0	(empty)						11209	1	1	2	9		0	0	0.0156139	0.971088	-0.2944	0.168952	0.168439	-2.99743	-1.96774	0.139773
	1 7	0	(empty)						11210	1	1	2	10		0	0	0.0156139	0.864074	-1.37333	0.168952	0.168439	-2.99743	-3.15368	0.0426947
	1 11	0	(empty)						11211	1	1	2	11		0	0	0.0156139	0.409932	0	0.168952	0.168439	-2.99743	-2.23449	0.107047
	2 1	0	(empty)						11301	1	1	3	1		0	0	0.136052	0	0	0.168952	0.168439	-2.99743	-2.52399	0.0801395
	2 2	-0.716151	1.11034	-0.64	0.520	-2.90928	1.476978		11302	1	1	3	2		0	0	0.136052	1.25868	0	0.168952	0.168439	-2.99743	-1.26531	0.282152
	2 3	1.32672	1.07115	1.23858567488895	0.218	-.791838	3.445271		11303	1	1	3	3		0	0	0.136052	-0.403685	-0.0015493	0.168952	0.168439	-2.99743	-2.92922	0.0534387
	2 4	-0.164616	0.947335	-0.17	0.862	-2.038673	1.70944		11304	1	1	3	4		0	0	0.136052	0.358063	0	0.168952	0.168439	-2.99743	-2.16592	0.114644
	2 5	-0.840527	1.01042	-0.83	0.407	-2.842125	1.16107		11305	1	1	3	5		0	0	0.136052	1.08705	-1.49594	0.168952	0.168439	-2.99743	-2.93288	0.0532436
	2 6	0.424899	0.955066	0.44	0.657	-1.46443	2.314229		11306	1	1	3	6		0	0	0.136052	-0.183889	0	0.168952	0.168439	-2.99743	-2.70787	0.0666784
	2 7	0	(empty)						11307	1	1	3	7		0	0	0.136052	2.15095	0	0.168952	0.168439	-2.99743	-0.373032	0.688643
	2 8	0.103054	0.939439	0.11	0.913	-1.753939	1.960046		11308	1	1	3	8		0	0	0.136052	-0.0377827	0	0.168952	0.168439	-2.99743	-2.56177	0.0771681
	2 9	-0.2944	0.992761	-0.30	0.767	-2.25936	1.670561		11309	1	1	3	9		0	0	0.136052	0.971088	0	0.168952	0.168439	-2.99743	-1.5529	0.211634
	2 10	-1.37333	0.809939	-1.70	0.092	-2.975865	.2292016		11310	1	1	3	10		0	0	0.136052	0.864074	0	0.168952	0.168439	-2.99743	-1.65991	0.190156
	2 11	0	(omitted)						11311	1	1	3	11		0	0	0.136052	0.409932	0	0.168952	0.168439	-2.99743	-2.11405	0.120747
	3 1	0	(empty)						11401	1	1	4	1		0	0	1.02986	0	0	0.168952	0.168439	-2.99743	-1.63018	0.195894
	3 2	0	(empty)						11402	1	1	4	2		0	0	1.02986	1.25868	-0.942525	0.168952	0.168439	-2.99743	-1.31403	0.268736
	3 3	-0.0015493	0.932509	-0.00	0.999	-1.84945	1.846352		11403	1	1	4	3		0	0	1.02986	-0.403685	-0.36501	0.168952	0.168439	-2.99743	-2.39888	0.09082
	3 4	0	(empty)						11404	1	1	4	4		0	0	1.02986	0.358063	-1.54763	0.168952	0.168439	-2.99743	-2.81975	0.0596208
	3 5	-1.49594	1.09232	-1.37	0.173	-3.656606	.6647184		11405	1	1	4	5		0	0	1.02986	1.08705	-0.90973	0.168952	0.168439	-2.99743	-1.45286	0.233901
	3 6	0	(omitted)						11406	1	1	4	6		0	0	1.02986	-0.183889	-0.0209441	0.168952	0.168439	-2.99743	-1.83501	0.159611
	3 7	0	(empty)						11407	1	1	4	7		0	0	1.02986	2.15095	-2.53878	0.168952	0.168439	-2.99743	-2.018	0.13292
	3 8	0	(empty)						11408	1	1	4	8		0	0	1.02986	-0.0377827	0.0771581	0.168952	0.168439	-2.99743	-1.59081	0.203761
	3 9	0	(empty)						11409	1	1	4	9		0	0	1.02986	0.971088	-0.305656	0.168952	0.168439	-2.99743	-0.964749	0.381079
	3 10	0	(empty)						11410	1	1	4	10		0	0	1.02986	0.864074	-0.867032	0.168952	0.168439	-2.99743	-1.63314	0.195316
	3 11	0	(empty)						11411	1	1	4	11		0	0	1.02986	0.409932	-1.37724	0.168952	0.168439	-2.99743	-2.59749	0.0744605
	4 2	-0.942525	1.02012	-0.92	0.357	-2.95971	1.074661		11501	1	1	5	1		0	0	1.09858	0		0.168952	0.168439	-2.99743	-1.56146	0.20983
	4 3	-0.36501	0.83055	-0.44	0.661	-2.0104	1.28038		11502	1	1	5	2		0	0	1.09858	1.25868	0	0.168952	0.168439	-2.99743	-0.30278	0.738762
	4 4	-1.54763	0.86114	-1.80	0.075	-3.255169	.1599041		11503	1	1	5	3		0	0	1.09858	-0.403685	0	0.168952	0.168439	-2.99743	-1.96514	0.140136
	4 5	-0.90973	0.888352	-1.02	0.309	-2.675192	.8557311		11504	1	1	5	4		0	0	1.09858	0.358063	-1.19725	0.168952	0.168439	-2.99743	-2.40064	0.0906595
	4 6	-0.0209441	0.816253	-0.03	0.980	-1.639989	5981-01-01		11505	1	1	5	5		0	0	1.09858	1.08705	-1.29222	0.168952	0.168439	-2.99743	-1.76662	0.170909
	4 7	-2.53878	0.883237	-2.87	0.005	-4.284931	-.7926252		11506	1	1	5	6		0	0	1.09858	-0.183889	-0.75899	0.168952	0.168439	-2.99743	-2.50434	0.0817298
	4 8	0.0771581	0.826076	0.09	0.926	-1.561144	1.71546		11507	1	1	5	7		0	0	1.09858	2.15095	-2.73705	0.168952	0.168439	-2.99743	-2.14755	0.11677
	4 9	-0.305656	0.842283	-0.36	0.717	-1.977607	1.366295		11508	1	1	5	8		0	0	1.09858	-0.0377827	0	0.168952	0.168439	-2.99743	-1.59924	0.20205
	4 10	-0.867032	0.652964	-1.33	0.187	-2.163593	.4295293		11509	1	1	5	9		0	0	1.09858	0.971088	0	0.168952	0.168439	-2.99743	-0.59037	0.554122
	4 11	-1.37724	0.82877	-1.66	0.100	-3.02227	.2677968		11510	1	1	5	10		0	0	1.09858	0.864074	-1.18993	0.168952	0.168439	-2.99743	-1.88732	0.151478
	5 2	0	(empty)						11511	1	1	5	11		0	0	1.09858	0.409932	-1.09224	0.168952	0.168439	-2.99743	-2.24376	0.106059
	5 3	0	(empty)						11601	1	1	6	1		0	0	-1.05544	0	0	0.168952	0.168439	-2.99743	-3.71548	0.0243437
	5 4	-1.19725	0.849525	-1.41	0.162	-2.881068	.4865676		11602	1	1	6	2		0	0	-1.05544	1.25868	0	0.168952	0.168439	-2.99743	-2.4568	0.0857086
	5 5	-1.29222	0.933684	-1.38	0.170	-3.146558	.5621204		11603	1	1	6	3		0	0	-1.05544	-0.403685	2.89776	0.168952	0.168439	-2.99743	-1.2214	0.294817
	5 6	-0.75899	0.975295	-0.78	0.438	-2.691872	1.173891		11604	1	1	6	4		0	0	-1.05544	0.358063	-0.448849	0.168952	0.168439	-2.99743	-3.80627	0.022231
	5 7	-2.73705	0.778177	-3.52	0.001	-4.278653	-1.195439		11605	1	1	6	5		0	0	-1.05544	1.08705	-1.04128	0.168952	0.168439	-2.99743	-3.66971	0.0254839
	5 8	0	(empty)						11606	1	1	6	6		0	0	-1.05544	-0.183889	0	0.168952	0.168439	-2.99743	-3.89937	0.0202547
	5 9	0	(empty)						11607	1	1	6	7		0	0	-1.05544	2.15095	0.509735	0.168952	0.168439	-2.99743	-1.05479	0.348265
	5 10	-1.18993	0.678287	-1.75	0.082	-2.534421	.1545572		11608	1	1	6	8		0	0	-1.05544	-0.0377827	0.802447	0.168952	0.168439	-2.99743	-2.95082	0.052297
	5 11	-1.09224	0.662608	-1.65	0.102	-2.40632	.2218485		11609	1	1	6	9		0	0	-1.05544	0.971088	-0.39393	0.168952	0.168439	-2.99743	-3.13832	0.0433555
	6 1	0	(empty)						11610	1	1	6	10		0	0	-1.05544	0.864074	0.093921	0.168952	0.168439	-2.99743	-2.75749	0.0634511
	6 2	0	(empty)						11611	1	1	6	11		0	0	-1.05544	0.409932	0	0.168952	0.168439	-2.99743	-3.30555	0.0366791
	6 3	2.89776	0.982018	2.95082574861153	0.004	.9536385	4.841889		11701	1	1	7	1		0	0	1.52499	0		0.168952	0.168439	-2.99743	-1.13505	0.321407
	6 4	-0.448849	0.981353	-0.46	0.648	-2.394027	1.49633		11702	1	1	7	2		0	0	1.52499	1.25868	-0.770678	0.168952	0.168439	-2.99743	-0.647046	0.52359
	6 5	-1.04128	1.0338	-1.01	0.316	-3.092875	1.010311		11703	1	1	7	3		0	0	1.52499	-0.403685	-1.18252	0.168952	0.168439	-2.99743	-2.72125	0.0657924
	6 6	0	(empty)						11704	1	1	7	4		0	0	1.52499	0.358063	-1.12553	0.168952	0.168439	-2.99743	-1.90252	0.149193
	6 7	0.509735	0.84294	0.60	0.547	-1.160234	2.179705		11705	1	1	7	5		0	0	1.52499	1.08705	1.91426	0.168952	0.168439	-2.99743	1.86627	6.46412
	6 8	0.802447	0.873738	0.92	0.360	-.9274163	2.53231		11706	1	1	7	6		0	0	1.52499	-0.183889	-0.75314	0.168952	0.168439	-2.99743	-2.07207	0.125924
	6 9	-0.39393	0.981353	-0.40	0.689	-2.339108	1.551249		11707	1	1	7	7		0	0	1.52499	2.15095	-2.55974	0.168952	0.168439	-2.99743	-1.54383	0.213561
	6 10	0.093921	0.906343	0.10	0.918	-1.69524	1.883082		11708	1	1	7	8		0	0	1.52499	-0.0377827	0.540157	0.168952	0.168439	-2.99743	-0.632671	0.531171
	6 11	0	(omitted)						11709	1	1	7	9		0	0	1.52499	0.971088	-2.2706	0.168952	0.168439	-2.99743	-2.43456	0.0876366
	7 2	-0.770678	1.09166	-0.71	0.481	-2.928491	1.387134		11710	1	1	7	10		0	0	1.52499	0.864074	0	0.168952	0.168439	-2.99743	-0.270972	0.762638
	7 3	-1.18252	1.0413	-1.14	0.257	-3.235604	.8705613		11711	1	1	7	11		0	0	1.52499	0.409932	-0.813016	0.168952	0.168439	-2.99743	-1.53813	0.214782
	7 4	-1.12553	0.900298	-1.25	0.214	-2.912726	.6616547		11801	1	1	8	1		0	0	-0.636851	0		0.168952	0.168439	-2.99743	-3.29689	0.0369981
	7 5	1.91426	1.12459	1.70218996146137	0.091	-.3116467	4.140164		11802	1	1	8	2		0	0	-0.636851	1.25868	1.67449	0.168952	0.168439	-2.99743	-0.363718	0.695087
	7 6	-0.75314	0.977096	-0.77	0.443	-2.690544	1.184264		11803	1	1	8	3		0	0	-0.636851	-0.403685	-0.238703	0.168952	0.168439	-2.99743	-3.93928	0.0194623
	7 7	-2.55974	0.841752	-3.04	0.003	-4.228106	-.8913735		11804	1	1	8	4		0	0	-0.636851	0.358063	-0.718415	0.168952	0.168439	-2.99743	-3.65724	0.0258036
	7 8	0.540157	0.863956	0.63	0.533	-1.17153	2.251844		11805	1	1	8	5		0	0	-0.636851	1.08705	-1.50944	0.168952	0.168439	-2.99743	-3.71927	0.0242516
	7 9	-2.2706	0.997295	-2.28	0.025	-4.248493	-.2927042		11806	1	1	8	6		0	0	-0.636851	-0.183889	0.770759	0.168952	0.168439	-2.99743	-2.71002	0.0665356
	7 10	0	(empty)						11807	1	1	8	7		0	0	-0.636851	2.15095	0	0.168952	0.168439	-2.99743	-1.14593	0.317927
	7 11	-0.813016	0.746716	-1.09	0.279	-2.296583	.6705506		11808	1	1	8	8		0	0	-0.636851	-0.0377827	0.624447	0.168952	0.168439	-2.99743	-2.71022	0.0665219
	8 2	1.67449	1.02902	1.62726866338847	0.106	-.3594905	3.708475		11809	1	1	8	9		0	0	-0.636851	0.971088	-1.05893	0.168952	0.168439	-2.99743	-3.38473	0.0338868
	8 3	-0.238703	0.948523	-0.25	0.802	-2.110994	1.633589		11810	1	1	8	10		0	0	-0.636851	0.864074	0	0.168952	0.168439	-2.99743	-2.43281	0.0877894
	8 4	-0.718415	0.730487	-0.98	0.328	-2.166738	.7299085		11811	1	1	8	11		0	0	-0.636851	0.409932	0	0.168952	0.168439	-2.99743	-2.88696	0.0557456
	8 5	-1.50944	0.916336	-1.65	0.103	-3.329451	.3105782		12101	1	2	1	1		0
	8 6	0.770759	0.730487	1.05513092231945	0.294	-.6775641	2.219082		12102	1	2	1	2		0
	8 7	0	(omitted)						12103	1	2	1	3		0
	8 8	0.624447	0.693433	0.90	0.370	-.7485245	1.997418		12104	1	2	1	4		0
	8 9	-1.05893	0.730487	-1.45	0.150	-2.507254	.3893927		12105	1	2	1	5		0
	8 10	0	(omitted)						12106	1	2	1	6		0
	8 11	0	(omitted)						12107	1	2	1	7		0
									12108	1	2	1	8		0
	_cons	-2.99743	0.64265	-4.66	0.000	-4.272432	-1.722424		12109	1	2	1	9		0
									12110	1	2	1	10		0
									12111	1	2	1	11		0
									12201	1	2	2	1		0
	Random-effects Parameters	Estimate	Std, Err,	[95% Conf.	Interval]				12202	1	2	2	2		0
									12203	1	2	2	3		0
	PersonID: Identity								12204	1	2	2	4		0
	var(_cons)	0.156576	0.0513017	.0823816	.2975902				12205	1	2	2	5		0
									12206	1	2	2	6		0
	var(Residual)	0.328815	0.0344402	.2677917	.403745				12207	1	2	2	7		0
									12208	1	2	2	8		0
									12209	1	2	2	9		0
	Likelihood-ratio test LR chi2(49) = 148.52								12210	1	2	2	10		0
	(Assumption: dust nested in dust1) Prob > chi2 = 0.0000								12211	1	2	2	11		0
									12301	1	2	3	1		0
	Model	N	ll(null)	ll(model)	df	AIC	BIC		12302	1	2	3	2		0
									12303	1	2	3	3		0
	dust	369	,	-408.0214	20	856.0429	934.2588		12304	1	2	3	4		0
	dust1	369	,	-333.7608	69	805.5217	1075.367		12305	1	2	3	5		0
									12306	1	2	3	6		0
									12307	1	2	3	7		0
									12308	1	2	3	8		0
									12309	1	2	3	9		0
									12310	1	2	3	10		0
									12311	1	2	3	11		0
									12401	1	2	4	1		0
									12402	1	2	4	2		0
									12403	1	2	4	3		0
									12404	1	2	4	4		0
									12405	1	2	4	5		0
									12406	1	2	4	6		0
									12407	1	2	4	7		0
									12408	1	2	4	8		0
									12409	1	2	4	9		0
									12410	1	2	4	10		0
									12411	1	2	4	11		0
									12501	1	2	5	1		0
									12502	1	2	5	2		0
									12503	1	2	5	3		0
									12504	1	2	5	4		0
									12505	1	2	5	5		0
									12506	1	2	5	6		0
									12507	1	2	5	7		0
									12508	1	2	5	8		0
									12509	1	2	5	9		0
									12510	1	2	5	10		0
									12511	1	2	5	11		0
									12601	1	2	6	1		0
									12602	1	2	6	2		0
									12603	1	2	6	3		0
									12604	1	2	6	4		0
									12605	1	2	6	5		0
									12606	1	2	6	6		0
									12607	1	2	6	7		0
									12608	1	2	6	8		0
									12609	1	2	6	9		0
									12610	1	2	6	10		0
									12611	1	2	6	11		0
									12701	1	2	7	1		0
									12702	1	2	7	2		0
									12703	1	2	7	3		0
									12704	1	2	7	4		0
									12705	1	2	7	5		0
									12706	1	2	7	6		0
									12707	1	2	7	7		0
									12708	1	2	7	8		0
									12709	1	2	7	9		0
									12710	1	2	7	10		0
									12711	1	2	7	11		0
									12801	1	2	8	1		0
									12802	1	2	8	2		0
									12803	1	2	8	3		0
									12804	1	2	8	4		0
									12805	1	2	8	5		0
									12806	1	2	8	6		0
									12807	1	2	8	7		0
									12808	1	2	8	8		0
									12809	1	2	8	9		0
									12810	1	2	8	10		0
									12811	1	2	8	11		0

## Sheet: dustJEM
JEMnr	JEM	dustmgm-3
11101	101	0.0699456
11102	102	0.246262
11103	103	0.0467135
11104	104	0.100061
11105	105	0.207425
11106	106	0.0581967
11107	107	0.601046
11108	108	0.0673522
11109	109	0.184713
11110	110	0.165967
11111	111	0.105388
11201	201	0.0710463
11202	202	0.122224
11203	203	0.178817
11204	204	0.0862093
11205	205	0.0909088
11206	206	0.0904089
11207	207	0.610504
11208	208	0.0758382
11209	209	0.139773
11210	210	0.0426947
11211	211	0.107047
11301	301	0.0801395
11302	302	0.282152
11303	303	0.0534387
11304	304	0.114644
11305	305	0.0532436
11306	306	0.0666784
11307	307	0.688643
11308	308	0.0771681
11309	309	0.211634
11310	310	0.190156
11311	311	0.120747
11401	401	0.195894
11402	402	0.268736
11403	403	0.09082
11404	404	0.0596208
11405	405	0.233901
11406	406	0.159611
11407	407	0.13292
11408	408	0.203761
11409	409	0.381079
11410	410	0.195316
11411	411	0.0744605
11501	501	0.20983
11502	502	0.738762
11503	503	0.140136
11504	504	0.0906595
11505	505	0.170909
11506	506	0.0817298
11507	507	0.11677
11508	508	0.20205
11509	509	0.554122
11510	510	0.151478
11511	511	0.106059
11601	601	0.0243437
11602	602	0.0857086
11603	603	0.294817
11604	604	0.022231
11605	605	0.0254839
11606	606	0.0202547
11607	607	0.348265
11608	608	0.052297
11609	609	0.0433555
11610	610	0.0634511
11611	611	0.0366791
11701	701	0.321407
11702	702	0.52359
11703	703	0.0657924
11704	704	0.149193
11705	705	6.46412
11706	706	0.125924
11707	707	0.213561
11708	708	0.531171
11709	709	0.0876366
11710	710	0.762638
11711	711	0.214782
11801	801	0.0369981
11802	802	0.695087
11803	803	0.0194623
11804	804	0.0258036
11805	805	0.0242516
11806	806	0.0665356
11807	807	0.317927
11808	808	0.0665219
11809	809	0.0338868
11810	810	0.0877894
11811	811	0.0557456

## Sheet: Spores
Chosen model:
mixed	lnSporeTO	i.Season	i.depWorked1_8	i.Company_ID		i.depWorked1_8##i.Company_ID PersonID: samplePeriod:, reml dfm(sat)
lnSporeTO	Coef.	Std. Err.	t	P>t	[95% Conf.	Interval]			lnSporeTO	Coef.	Std. Err.	t	P>t	[95% Conf.	Interval]																												2.29279
																																									0.829769	Faktor Season	2.29279
Season									Season																Ln-transformerte koeffisienter
summer	.8297689	.1530908	5.42484	0.000	.5260678	1.13347			summer	0.829769	.1530908	1942-05-01	0.000	.5260678	1.13347
																									Uten SamplePeriod,			0.19108	1.04575	SumLn-tr	Exp(Ln-tr)					Med SamplePeriod			3.68e-16	0.8798	0.369364	SumLn-tr	Exp(Ln-tr)		Diff med/uten samplePeriod
depWorked1_8									depWorked1_8								JEMnr	Wood	Season	depWorked	Company_ID		Wood	Season	depWorked	Company_ID	dW#C_ID	BW/2	WW/2					Wood	Season	depWorked	Company_ID	dW#C_ID	BW/2	WW/2	WWsp/2					%diff	diff square	abs verdi	ln|diff|
2	-4.041799	1.272214	-3.18	0.002	-6.562712	-1.520886			2	-4.0418	1.272214	-3.18	0.002	-6.562712	-1.520886		11101	1	1	1	1		0	0	0	0	0	0.09554	0.522873	13.3285	614481			1	0	0	0	0	1.84e-16	0.4399	0.184682	13.2363	560330		-54150.6	-0.0881242	2.93229e+09	54150.6	10.8995
3	-1.011375	1.05655	-0.96	0.340	-3.103846	1.081095			3	-1.01137	1.05655	-0.96	0.340	-3.103846	1.081095		11102	1	1	1	2		0	0	0	-0.0511984	0	0.09554	0.522873	13.2773	583812			1	0	0	-0.0511984	0	1.84e-16	0.4399	0.184682	13.1851	532364		-51448	-0.0881242	2.6469e+09	51448	10.8483
4	-2.775036	1.336153	-2.08	0.041	-5.431972	-.1180996			4	-2.77504	1.336153	-2.08	0.041	-5.431972	-.1180996		11103	1	1	1	3		0	0	0	-2.41551	0	0.09554	0.522873	10.913	54886.8			1	0	0	-2.31388	0	1.84e-16	0.4399	0.184682	10.9224	55403.8		517.014	0.00941964	267303	517.014	6.24807
5	-2.907388	1.366063	-2.13	0.036	-5.620146	-.1946302			5	-2.90739	1.366063	-2.13	0.036	-5.620146	-.1946302		11104	1	1	1	4		0	0	0	-1.04181	0	0.09554	0.522873	12.2867	216798			1	0	0	-0.907581	0	1.84e-16	0.4399	0.184682	12.3287	226093		9294.36	0.042871	8.63851e+07	9294.36	9.13716
6	-3.869775	1.055982	-3.66	0.000	-5.957234	-1.782317			6	-3.86978	1.055982	-3.66	0.000	-5.957234	-1.782317		11105	1	1	1	5		0	0	0	-1.6951	0	0.09554	0.522873	11.6334	112807			1	0	0	-1.58304	0	1.84e-16	0.4399	0.184682	11.6532	115063		2256.36	0.020002	5.09116e+06	2256.36	7.72151
7	-2.473003	1.371627	-1.80	0.075	-5.198699	.2526941			7	-2.473	1.371627	-1.80	0.075	-5.198699	.2526941		11106	1	1	1	6		0	0	0	-2.20031	0	0.09554	0.522873	11.1282	68065.5			1	0	0	-2.1081	0	1.84e-16	0.4399	0.184682	11.1282	68062.7		-2.82126	-4.14491e-05	7.95948	2.82126	1.03718
8	-3.639918	1.104425	-3.30	0.001	-5.838865	-1.440972			8	-3.63992	1.104425	-3.30	0.001	-5.838865	-1.440972		11107	1	1	1	7		0	0	0	0.099612	0	0.09554	0.522873	13.4281	678843			1	0	0	0.104413	0	1.84e-16	0.4399	0.184682	13.3407	622000		-56843.4	-0.0837356	3.23117e+09	56843.4	10.9481
																	11108	1	1	1	8		0	0	0	-4.6927	0	0.09554	0.522873	8.63584	5629.84			1	0	0	-4.59187	0	1.84e-16	0.4399	0.184682	8.64441	5678.32		48.4809	0.00861142	2350.39	48.4809	3.88117
Company_ID									Company_ID								11109	1	1	1	9		0	0	0	-2.56893	0	0.09554	0.522873	10.7596	47080			1	0	0	-2.47051	0	1.84e-16	0.4399	0.184682	10.7658	47371.5		291.597	0.00619365	85028.7	291.597	5.67537
2	-.0511984	1.101769	-0.05	0.963	-2.234373	2.131976			2	-0.0511984	1.101769	-0.05	0.963	-2.234373	2.131976		11110	1	1	1	10		0	0	0	-1.14589	0	0.09554	0.522873	12.1826	195369			1	0	0	-1.04266	0	1.84e-16	0.4399	0.184682	12.1936	197525		2156.09	0.011036	4.64873e+06	2156.09	7.67605
3	-2.313878	1.437642	-1.61	0.110	-5.163707	.5359509			3	-2.31388	1.437642	-1.61	0.110	-5.163707	.5359509		11111	1	1	1	11		0	0	0	0.186532	0	0.09554	0.522873	13.5151	740488			1	0	0	0.188932	0	1.84e-16	0.4399	0.184682	13.4252	676856		-63632.1	-0.0859326	4.04904e+09	63632.1	11.0609
4	-.9075811	1.393633	-0.65	0.517	-3.678317	1.863155			4	-0.907581	1.393633	-0.65	0.517	-3.678317	1.863155		11201	1	1	2	1		0	0	-4.14217	0	0	0.09554	0.522873	9.18636	9763.04			1	0	-4.0418	0	0	1.84e-16	0.4399	0.184682	9.19448	9842.68		79.6336	0.00815664	6341.51	79.6336	4.37744
5	-1.583044	1.458879	-1.09	0.281	-4.48809	1.322002			5	-1.58304	1.458879	-1.09	0.281	-4.48809	1.322002		11202	1	1	2	2		0	0	-4.14217	-0.0511984	2.50538	0.09554	0.522873	11.6405	113612			1	0	-4.0418	-0.0511984	2.50402	1.84e-16	0.4399	0.184682	11.6473	114382		770.11	0.00677842	593070	770.11	6.64653
6	-2.108098	1.391817	-1.51	0.133	-4.871543	.6553475			6	-2.1081	1.391817	-1.51	0.133	-4.871543	.6553475		11203	1	1	2	3		0	0	-4.14217	-2.41551	4.66805	0.09554	0.522873	11.4389	92865.3			1	0	-4.0418	-2.31388	4.56447	1.84e-16	0.4399	0.184682	11.4451	93440.5		575.175	0.00619365	330827	575.175	6.35468
7	.1044131	1.112355	0.09	0.925	-2.099555	2.308382			7	0.104413	1.112355	0.09	0.925	-2.099555	2.308382		11204	1	1	2	4		0	0	-4.14217	-1.04181	2.68497	0.09554	0.522873	10.8295	50489.2			1	0	-4.0418	-0.907581	2.61407	1.84e-16	0.4399	0.184682	10.901	54229.2		3739.97	0.0740746	1.39873e+07	3739.97	8.22683
8	-4.591872	1.397947	-3.28	0.001	-7.364473	-1.81927			8	-4.59187	1.397947	-3.28	0.001	-7.364473	-1.81927		11205	1	1	2	5		0	0	-4.14217	-1.6951	2.72883	0.09554	0.522873	10.2201	27449			1	0	-4.0418	-1.58304	2.55234	1.84e-16	0.4399	0.184682	10.1638	25946.1		-1502.98	-0.0547553	2.25895e+06	1502.98	7.31521
9	-2.470505	1.560016	-1.58	0.117	-5.56689	.6258796			9	-2.47051	1.560016	-1.58	0.117	-5.56689	.6258796		11206	1	1	2	6		0	0	-4.14217	-2.20031	5.28858	0.09554	0.522873	12.2746	214193			1	0	-4.0418	-2.1081	5.27578	1.84e-16	0.4399	0.184682	12.3622	233787		19594.1	0.0914789	3.83929e+08	19594.1	9.88298
10	-1.042662	1.574968	-0.66	0.510	-4.168095	2.082771			10	-1.04266	1.574968	-0.66	0.510	-4.168095	2.082771		11207	1	1	2	7		0	0	-4.14217	0.099612	0	0.09554	0.522873	9.28597	10785.6			1	0	-4.0418	0.104413	0	1.84e-16	0.4399	0.184682	9.2989	10926		140.305	0.0130085	19685.6	140.305	4.94382
11	.1889322	.9028417	0.21	0.835	-1.616842	1.994706			11	0.188932	.9028417	0.21	0.835	-1.616842	1.994706		11208	1	1	2	8		0	0	-4.14217	-4.6927	5.41397	0.09554	0.522873	9.90763	20083			1	0	-4.0418	-4.59187	5.29398	1.84e-16	0.4399	0.184682	9.89659	19862.6		-220.407	-0.0109748	48579.1	220.407	5.39547
																	11209	1	1	2	9		0	0	-4.14217	-2.56893	2.85196	0.09554	0.522873	9.46939	12957			1	0	-4.0418	-2.47051	2.75159	1.84e-16	0.4399	0.184682	9.47556	13037.2		80.238	0.00619265	6438.14	80.238	4.385
depWorked1_8#Company_ID									depWorked1_8#Company_ID								11210	1	1	2	10		0	0	-4.14217	-1.14589	2.67372	0.09554	0.522873	10.7142	44989.6			1	0	-4.0418	-1.04266	2.57094	1.84e-16	0.4399	0.184682	10.7228	45377		387.424	0.00861142	150097	387.424	5.95952
1 1	0	(empty)							1 1	0	(empty)						11211	1	1	2	11		0	0	-4.14217	0.186532	0	0.09554	0.522873	9.37289	11765.1			1	0	-4.0418	0.188932	0	1.84e-16	0.4399	0.184682	9.38342	11889.6		124.47	0.0105796	15492.8	124.47	4.82407
1 2	0	(empty)							1 2	0	(empty)						11301	1	1	3	1		0	0	-1.01759	0	0	0.09554	0.522873	12.3109	222113			1	0	-1.01137	0	0	1.84e-16	0.4399	0.184682	12.2249	203803		-18310.6	-0.0824383	3.35279e+08	18310.6	9.81524
1 7	0	(empty)							1 7	0	(empty)						11302	1	1	3	2		0	0	-1.01759	-0.0511984	0	0.09554	0.522873	12.2597	211028			1	0	-1.01137	-0.0511984	0	1.84e-16	0.4399	0.184682	12.1737	193631		-17396.8	-0.0824383	3.02647e+08	17396.8	9.76404
2 1	0	(empty)							2 1	0	(empty)						11303	1	1	3	3		0	0	-1.01759	-2.41551	1.37216	0.09554	0.522873	11.2676	78244.6			1	0	-1.01137	-2.31388	1.38187	1.84e-16	0.4399	0.184682	11.2929	80250.2		2005.61	0.0256326	4.02246e+06	2005.61	7.6037
2 2	2.50402	1.493268	1.67785	0.097	-.4632281	5.471261			2 2	2.50402	1.493268	1968-01-01	0.097	-.4632281	5.471261		11304	1	1	3	4		0	0	-1.01759	-1.04181	0	0.09554	0.522873	11.2691	78365			1	0	-1.01137	-0.907581	0	1.84e-16	0.4399	0.184682	11.3173	82234.2		3869.16	0.0493736	1.49704e+07	3869.16	8.26079
2 3	4.564475	1.689555	2.69822	0.008	1.220503	7.908447			2 3	4.56447	1.689555	1970-02-01	0.008	1.220503	7.908447		11305	1	1	3	5		0	0	-1.01759	-1.6951	0.2079	0.09554	0.522873	10.8237	50198.6			1	0	-1.01137	-1.58304	0.192856	1.84e-16	0.4399	0.184682	10.8347	50752.7		554.028	0.0110367	306947	554.028	6.31721
2 4	2.614072	1.481202	1.76351	0.080	-.3216432	5.549787			2 4	2.61407	1.481202	1976-01-01	0.080	-.3216432	5.549787		11306	1	1	3	6		0	0	-1.01759	-2.20031	0	0.09554	0.522873	10.1106	24603.3			1	0	-1.01137	-2.1081	0	1.84e-16	0.4399	0.184682	10.1168	24755.7		152.384	0.00619365	23220.9	152.384	5.0264
2 5	2.552336	1.53501	1.66667	0.100	-.4932371	5.59791			2 5	2.55234	1.53501	1966-01-01	0.100	-.4932371	5.59791		11307	1	1	3	7		0	0	-1.01759	0.099612	0	0.09554	0.522873	12.4106	245378			1	0	-1.01137	0.104413	0	1.84e-16	0.4399	0.184682	12.3293	226233		-19145	-0.0780224	3.6653e+08	19145	9.8598
2 6	5.27578	1.555101	3.4	0.001	2.197065	8.354495			2 6	5.27578	1.555101	1939-03-01	0.001	2.197065	8.354495		11308	1	1	3	8		0	0	-1.01759	-4.6927	0	0.09554	0.522873	7.61824	2034.99			1	0	-1.01137	-4.59187	0	1.84e-16	0.4399	0.184682	7.63304	2065.31		30.3223	0.0149005	919.439	30.3223	3.41188
2 7	0	(empty)							2 7	0	(empty)						11309	1	1	3	9		0	0	-1.01759	-2.56893	0	0.09554	0.522873	9.74201	17017.7			1	0	-1.01137	-2.47051	0	1.84e-16	0.4399	0.184682	9.7544	17229.9		212.171	0.0124676	45016.5	212.171	5.35739
2 8	5.293983	1.475344	3.59864	0.000	2.374789	8.213178			2 8	5.29398	1.475344	1959-03-01	0.000	2.374789	8.213178		11310	1	1	3	10		0	0	-1.01759	-1.14589	0	0.09554	0.522873	11.1651	70618.9			1	0	-1.01137	-1.04266	0	1.84e-16	0.4399	0.184682	11.1822	71843.5		1224.54	0.0173402	1.49951e+06	1224.54	7.11032
2 9	2.751586	1.682981	1.6369	0.105	-.5832684	6.086441			2 9	2.75159	1.682981	1963-01-01	0.105	-.5832684	6.086441		11311	1	1	3	11		0	0	-1.01759	0.186532	0	0.09554	0.522873	12.4975	267660			1	0	-1.01137	0.188932	0	1.84e-16	0.4399	0.184682	12.4138	246185		-21475.2	-0.080233	4.61185e+08	21475.2	9.97465
2 10	2.57094	1.623566	1.58642	0.116	-.6479937	5.789875			2 10	2.57094	1.623566	1958-01-01	0.116	-.6479937	5.789875		11401	1	1	4	1		0	0	-2.84415	0	0	0.09554	0.522873	10.4844	35752.9			1	0	-2.77504	0	0	1.84e-16	0.4399	0.184682	10.4612	34935.1		-817.875	-0.0228757	668919	817.875	6.70671
2 11	0	(omitted)							2 11	0	(omitted)						11402	1	1	4	2		0	0	-2.84415	-0.0511984	0.979001	0.09554	0.522873	11.4122	90417.2			1	0	-2.77504	-0.0511984	0.985931	1.84e-16	0.4399	0.184682	11.396	88963.2		-1454.02	-0.0160812	2.11418e+06	1454.02	7.28209
3 1	0	(empty)							3 1	0	(empty)						11403	1	1	4	3		0	0	-2.84415	-2.41551	3.91957	0.09554	0.522873	11.9884	160886			1	0	-2.77504	-2.31388	3.84114	1.84e-16	0.4399	0.184682	11.9885	160895		9.58102	5.95518e-05	91.7959	9.58102	2.25978
3 2	0	(empty)							3 2	0	(empty)						11404	1	1	4	4		0	0	-2.84415	-1.04181	0.800485	0.09554	0.522873	10.2431	28087			1	0	-2.77504	-0.907581	0.698772	1.84e-16	0.4399	0.184682	10.2524	28351.5		264.533	0.00941833	69977.5	264.533	5.57796
3 3	1.381875	1.422114	0.97	0.333	-1.434552	4.198301			3 3	1.38187	1.422114	0.97	0.333	-1.434552	4.198301		11405	1	1	4	5		0	0	-2.84415	-1.6951	2.37605	0.09554	0.522873	11.1653	70639.3			1	0	-2.77504	-1.58304	2.28746	1.84e-16	0.4399	0.184682	11.1657	70661.8		22.5057	0.000318601	506.508	22.5057	3.11377
3 4	0	(empty)							3 4	0	(empty)						11406	1	1	4	6		0	0	-2.84415	-2.20031	3.18582	0.09554	0.522873	11.4699	95788.6			1	0	-2.77504	-2.1081	3.12498	1.84e-16	0.4399	0.184682	11.4781	96580.2		791.646	0.00826451	626703	791.646	6.67411
3 5	.1928562	1.694744	0.11	0.910	-3.156818	3.54253			3 5	0.192856	1.694744	0.11	0.910	-3.156818	3.54253		11407	1	1	4	7		0	0	-2.84415	0.099612	0.860926	0.09554	0.522873	11.4449	93426.1			1	0	-2.77504	0.104413	0.88544	1.84e-16	0.4399	0.184682	11.4511	94004.6		578.554	0.00619265	334725	578.554	6.36053
3 6	0	(omitted)							3 6	0	(omitted)						11408	1	1	4	8		0	0	-2.84415	-4.6927	5.74422	0.09554	0.522873	11.5359	102325			1	0	-2.77504	-4.59187	5.67511	1.84e-16	0.4399	0.184682	11.5445	103206		881.06	0.00861041	776267	881.06	6.78113
3 7	0	(empty)							3 7	0	(empty)						11409	1	1	4	9		0	0	-2.84415	-2.56893	2.80998	0.09554	0.522873	10.7254	45498.8			1	0	-2.77504	-2.47051	2.71809	1.84e-16	0.4399	0.184682	10.7088	44749.4		-749.334	-0.0164693	561501	749.334	6.61918
3 8	0	(empty)							3 8	0	(empty)						11410	1	1	4	10		0	0	-2.84415	-1.14589	3.78746	0.09554	0.522873	13.126	501799			1	0	-2.77504	-1.04266	3.73938	1.84e-16	0.4399	0.184682	13.158	518123		16324.3	0.0325315	2.66482e+08	16324.3	9.70041
3 9	0	(empty)							3 9	0	(empty)						11411	1	1	4	11		0	0	-2.84415	0.186532	0.875793	0.09554	0.522873	11.5467	103436			1	0	-2.77504	0.188932	1.04188	1.84e-16	0.4399	0.184682	11.6921	119617		16180.9	0.156434	2.61823e+08	16180.9	9.69159
3 10	0	(empty)							3 10	0	(empty)						11501	1	1	5	1		0	0	-2.98382	0	0	0.09554	0.522873	10.3447	31092.2			1	0	-2.90739	0	0	1.84e-16	0.4399	0.184682	10.3289	30604.2		-487.93	-0.015693	238076	487.93	6.19017
3 11	0	(empty)							3 11	0	(empty)						11502	1	1	5	2		0	0	-2.98382	-0.0511984	0	0.09554	0.522873	10.2935	29540.4			1	0	-2.90739	-0.0511984	0	1.84e-16	0.4399	0.184682	10.2777	29076.8		-463.577	-0.015693	214904	463.577	6.13897
4 2	.9859305	1.221875	0.81	0.422	-1.437871	3.409732			4 2	0.985931	1.221875	0.81	0.422	-1.437871	3.409732		11503	1	1	5	3		0	0	-2.98382	-2.41551	0	0.09554	0.522873	7.92921	2777.22			1	0	-2.90739	-2.31388	0	1.84e-16	0.4399	0.184682	8.01502	3026.06		248.836	0.0895988	61919.2	248.836	5.51679
4 3	3.84114	1.519891	2.52632	0.013	.8254354	6.856845			4 3	3.84114	1.519891	1953-02-01	0.013	.8254354	6.856845		11504	1	1	5	4		0	0	-2.98382	-1.04181	1.62639	0.09554	0.522873	10.9293	55786.5			1	0	-2.90739	-0.907581	1.52361	1.84e-16	0.4399	0.184682	10.9449	56665.8		879.329	0.0157624	773219	879.329	6.77916
4 4	.6987717	1.531941	0.457516	0.649	-2.346635	3.744178			4 4	0.698772	1.531941	0.46	0.649	-2.346635	3.744178		11505	1	1	5	5		0	0	-2.98382	-1.6951	2.27966	0.09554	0.522873	10.9293	55785.6			1	0	-2.90739	-1.58304	2.18728	1.84e-16	0.4399	0.184682	10.9331	56001.5		215.947	0.00387102	46633.2	215.947	5.37503
4 5	2.287458	1.558189	1.46795	0.146	-.8171633	5.39208			4 5	2.28746	1.558189	1947-01-01	0.146	-.8171633	5.39208		11506	1	1	5	6		0	0	-2.98382	-2.20031	0	0.09554	0.522873	8.1444	3444.05			1	0	-2.90739	-2.1081	0	1.84e-16	0.4399	0.184682	8.2208	3717.46		273.41	0.0793862	74753.1	273.41	5.61097
4 6	3.124981	1.482323	2.10811	0.038	.1808779	6.069085			4 6	3.12498	1.482323	2020-11-02	0.038	.1808779	6.069085		11507	1	1	5	7		0	0	-2.98382	0.099612	-0.175979	0.09554	0.522873	10.2683	28806.2			1	0	-2.90739	0.104413	-0.159863	1.84e-16	0.4399	0.184682	10.2734	28953.4		147.268	0.00511237	21687.8	147.268	4.99225
4 7	.8854399	1.427746	0.619718	0.536	-1.937706	3.708586			4 7	0.88544	1.427746	0.62	0.536	-1.937706	3.708586		11508	1	1	5	8		0	0	-2.98382	-4.6927	0	0.09554	0.522873	5.65201	284.864			1	0	-2.90739	-4.59187	0	1.84e-16	0.4399	0.184682	5.73702	310.139		25.275	0.0887264	638.825	25.275	3.22982
4 8	5.675109	1.494146	3.80537	0.000	2.707114	8.643105			4 8	5.67511	1.494146	1980-03-01	0.000	2.707114	8.643105		11509	1	1	5	9		0	0	-2.98382	-2.56893	0	0.09554	0.522873	7.77578	2382.2			1	0	-2.90739	-2.47051	0	1.84e-16	0.4399	0.184682	7.85839	2587.35		205.147	0.0861166	42085.3	205.147	5.32373
4 9	2.718093	1.635933	1.65854	0.100	-.5308572	5.967044			4 9	2.71809	1.635933	1966-01-01	0.100	-.5308572	5.967044		11510	1	1	5	10		0	0	-2.98382	-1.14589	3.93603	0.09554	0.522873	13.1349	506284			1	0	-2.90739	-1.04266	3.8572	1.84e-16	0.4399	0.184682	13.1434	510644		4359.82	0.00861142	1.90081e+07	4359.82	8.38019
4 10	3.739384	1.677423	2.22619	0.028	.4078762	7.070892			4 10	3.73938	1.677423	2023-02-01	0.028	.4078762	7.070892		11511	1	1	5	11		0	0	-2.98382	0.186532	0.367304	0.09554	0.522873	10.8985	54097.7			1	0	-2.90739	0.188932	0.376187	1.84e-16	0.4399	0.184682	10.894	53853		-244.743	-0.00452409	59899	244.743	5.50021
4 11	1.041875	1.161647	0.896552	0.373	-1.273031	3.356781			4 11	1.04188	1.161647	0.90	0.373	-1.273031	3.356781		11601	1	1	6	1		0	0	-3.97819	0	0	0.09554	0.522873	9.35035	11502.8			1	0	-3.86978	0	0	1.84e-16	0.4399	0.184682	9.36651	11690.2		187.39	0.0162908	35115.2	187.39	5.23319
5 2	0	(empty)							5 2	0	(empty)						11602	1	1	6	2		0	0	-3.97819	-0.0511984	0	0.09554	0.522873	9.29915	10928.7			1	0	-3.86978	-0.0511984	0	1.84e-16	0.4399	0.184682	9.31531	11106.8		178.038	0.0162908	31697.4	178.038	5.182
5 3	0	(empty)							5 3	0	(empty)						11603	1	1	6	3		0	0	-3.97819	-2.41551	2.39745	0.09554	0.522873	9.33229	11297			1	0	-3.86978	-2.31388	2.29064	1.84e-16	0.4399	0.184682	9.34327	11421.7		124.685	0.011037	15546.4	124.685	4.82579
5 4	1.523614	1.516897	1.00	0.318	-1.489228	4.536455			5 4	1.52361	1.516897	1.00	0.318	-1.489228	4.536455		11604	1	1	6	4		0	0	-3.97819	-1.04181	1.19583	0.09554	0.522873	9.50436	13418.2			1	0	-3.86978	-0.907581	1.05641	1.84e-16	0.4399	0.184682	9.51534	13566.2		148.068	0.0110349	21924.1	148.068	4.99767
5 5	2.187284	1.604656	1.3625	0.176	-1.003176	5.377745			5 5	2.18728	1.604656	1936-01-01	0.176	-1.003176	5.377745		11605	1	1	6	5		0	0	-3.97819	-1.6951	1.822	0.09554	0.522873	9.47725	13059.2			1	0	-3.86978	-1.58304	1.69996	1.84e-16	0.4399	0.184682	9.48342	13140.1		80.8841	0.00619365	6542.24	80.8841	4.39302
5 6	0	(empty)							5 6	0	(empty)						11606	1	1	6	6		0	0	-3.97819	-2.20031	0	0.09554	0.522873	7.15004	1274.16			1	0	-3.86978	-2.1081	0	1.84e-16	0.4399	0.184682	7.25841	1420		145.839	0.11446	21269.1	145.839	4.98251
5 7	-.1598633	1.238321	-0.13	0.898	-2.612805	2.293078			5 7	-0.159863	1.238321	-0.13	0.898	-2.612805	2.293078		11607	1	1	6	7		0	0	-3.97819	0.099612	0.735723	0.09554	0.522873	10.1857	26520.8			1	0	-3.86978	0.104413	0.723337	1.84e-16	0.4399	0.184682	10.1943	26749.1		228.389	0.00861172	52161.7	228.389	5.43105
5 8	0	(empty)							5 8	0	(empty)						11608	1	1	6	8		0	0	-3.97819	-4.6927	5.52045	0.09554	0.522873	10.1781	26320.5			1	0	-3.86978	-4.59187	5.41204	1.84e-16	0.4399	0.184682	10.1867	26547.1		226.656	0.00861142	51373.1	226.656	5.42344
5 9	0	(empty)							5 9	0	(empty)						11609	1	1	6	9		0	0	-3.97819	-2.56893	2.41417	0.09554	0.522873	9.19559	9853.58			1	0	-3.86978	-2.47051	2.30576	1.84e-16	0.4399	0.184682	9.20177	9914.61		61.0297	0.00619365	3724.62	61.0297	4.11136
5 10	3.857196	1.705326	2.27059	0.026	.4711354	7.243256			5 10	3.8572	1.705326	2026-02-01	0.026	.4711354	7.243256		11610	1	1	6	10		0	0	-3.97819	-1.14589	3.72839	0.09554	0.522873	11.9328	152184			1	0	-3.86978	-1.04266	3.61518	1.84e-16	0.4399	0.184682	11.939	153127		942.577	0.00619365	888452	942.577	6.84862
5 11	.3761866	1.078877	0.35	0.728	-1.774372	2.526745			5 11	0.376187	1.078877	0.35	0.728	-1.774372	2.526745		11611	1	1	6	11		0	0	-3.97819	0.186532	0	0.09554	0.522873	9.53688	13861.6			1	0	-3.86978	0.188932	0	1.84e-16	0.4399	0.184682	9.55544	14121.3		259.675	0.0187334	67431	259.675	5.55943
6 1	0	(empty)							6 1	0	(empty)						11701	1	1	7	1		0	0	-2.58809	0	0	0.09554	0.522873	10.7404	46186.5			1	0	-2.473	0	0	1.84e-16	0.4399	0.184682	10.7633	47253.4		1066.83	0.0230983	1.13812e+06	1066.83	6.97245
6 2	0	(empty)							6 2	0	(empty)						11702	1	1	7	2		0	0	-2.58809	-0.0511984	1.01489	0.09554	0.522873	11.7041	121071			1	0	-2.473	-0.0511984	1.11363	1.84e-16	0.4399	0.184682	11.8257	136723		15652	0.129279	2.44985e+08	15652	9.65835
6 3	2.290639	1.530569	1.49673	0.137	-.7348019	5.31608			6 3	2.29064	1.530569	1950-01-01	0.137	-.7348019	5.31608		11703	1	1	7	3		0	0	-2.58809	-2.41551	3.81582	0.09554	0.522873	12.1408	187355			1	0	-2.473	-2.31388	3.78465	1.84e-16	0.4399	0.184682	12.234	205674		18319.1	0.0977774	3.35588e+08	18319.1	9.8157
6 4	1.056413	1.495908	0.71	0.481	-1.904698	4.017525			6 4	1.05641	1.495908	0.71	0.481	-1.904698	4.017525		11704	1	1	7	4		0	0	-2.58809	-1.04181	0.569644	0.09554	0.522873	10.2683	28804.2			1	0	-2.473	-0.907581	0.33533	1.84e-16	0.4399	0.184682	10.191	26662.9		-2141.33	-0.074341	4.58531e+06	2141.33	7.66918
6 5	1.699959	1.555611	1.09677	0.277	-1.381865	4.781782			6 5	1.69996	1.555611	2020-09-01	0.277	-1.381865	4.781782		11705	1	1	7	5		0	0	-2.58809	-1.6951	2.41751	0.09554	0.522873	11.4629	95116.3			1	0	-2.473	-1.58304	2.28879	1.84e-16	0.4399	0.184682	11.469	95705.3		589.021	0.00619265	346946	589.021	6.37846
6 6	0	(empty)							6 6	0	(empty)						11706	1	1	7	6		0	0	-2.58809	-2.20031	0.538141	0.09554	0.522873	9.07828	8762.85			1	0	-2.473	-2.1081	0.429269	1.84e-16	0.4399	0.184682	9.08445	8817.11		54.2608	0.00619214	2944.24	54.2608	3.9938
6 7	.7233375	1.387213	0.52	0.603	-2.027878	3.474553			6 7	0.723337	1.387213	0.52	0.603	-2.027878	3.474553		11707	1	1	7	7		0	0	-2.58809	0.099612	-1.07366	0.09554	0.522873	9.76639	17437.7			1	0	-2.473	0.104413	-1.09773	1.84e-16	0.4399	0.184682	9.76996	17500		62.2879	0.00357201	3879.78	62.2879	4.13177
6 8	5.412041	1.353521	4.00	0.000	2.737152	8.086929			6 8	5.41204	1.353521	4.00	0.000	2.737152	8.086929		11708	1	1	7	8		0	0	-2.58809	-4.6927	5.18189	0.09554	0.522873	11.2296	75330.1			1	0	-2.473	-4.59187	4.98102	1.84e-16	0.4399	0.184682	11.1524	69732.7		-5597.4	-0.074305	3.13309e+07	5597.4	8.63006
6 9	2.305763	1.653368	1.39394	0.166	-.9670149	5.57854			6 9	2.30576	1.653368	1939-01-01	0.166	-.9670149	5.57854		11709	1	1	7	9		0	0	-2.58809	-2.56893	1.61291	0.09554	0.522873	9.78442	17755			1	0	-2.473	-2.47051	1.49782	1.84e-16	0.4399	0.184682	9.7906	17864.9		109.95	0.00619265	12089.1	109.95	4.70003
6 10	3.615178	1.788601	2.01676	0.045	.083376	7.146981			6 10	3.61518	1.788601	2020-02-02	0.045	.083376	7.146981		11710	1	1	7	10		0	0	-2.58809	-1.14589	0	0.09554	0.522873	9.59455	14684.6			1	0	-2.473	-1.04266	0	1.84e-16	0.4399	0.184682	9.72062	16657.5		1972.92	0.134353	3.89242e+06	1972.92	7.58727
6 11	0	(omitted)							6 11	0	(omitted)						11711	1	1	7	11		0	0	-2.58809	0.186532	-0.566195	0.09554	0.522873	10.3608	31595.8			1	0	-2.473	0.188932	-0.58335	1.84e-16	0.4399	0.184682	10.3689	31852.2		256.371	0.00811409	65726.3	256.371	5.54663
7 2	1.113634	1.393807	0.80	0.426	-1.646232	3.474553			7 2	1.11363	1.393807	0.80	0.426	-1.646232	8735-03-01		11801	1	1	8	1		0	0	-3.73834	0	0	0.09554	0.522873	9.59019	14620.6			1	0	-3.63992	0	0	1.84e-16	0.4399	0.184682	9.59636	14711.2		90.5552	0.00619365	8200.24	90.5552	4.50596
7 3	3.784646	1.853761	2.04324	0.043	.1239602	7.445331			7 3	3.78465	1.853761	2020-04-02	0.043	.1239602	7.445331		11802	1	1	8	2		0	0	-3.73834	-0.0511984	0	0.09554	0.522873	9.53899	13890.9			1	0	-3.63992	-0.0511984	0	1.84e-16	0.4399	0.184682	9.54517	13977		86.0356	0.00619365	7402.12	86.0356	4.45476
7 4	.33533	1.568292	0.21	0.831	-2.785478	3.456138			7 4	0.33533	1.568292	0.21	0.831	-2.785478	3.456138		11803	1	1	8	3		0	0	-3.73834	-2.41551	1.834	0.09554	0.522873	9.00868	8173.76			1	0	-3.63992	-2.31388	1.68457	1.84e-16	0.4399	0.184682	8.96706	7840.5		-333.26	-0.040772	111062	333.26	5.80892
7 5	2.288794	1.910398	1.19372	0.233	-1.495306	6.072895			7 5	2.28879	1.910398	2020-01-01	0.233	-1.495306	6.072895		11804	1	1	8	4		0	0	-3.73834	-1.04181	1.23452	0.09554	0.522873	9.7829	17728			1	0	-3.63992	-0.907581	1.07739	1.84e-16	0.4399	0.184682	9.76617	17433.8		-294.167	-0.0165933	86534	294.167	5.68415
7 6	.4292686	1.735749	0.25	0.805	-3.014225	3.872762			7 6	0.429269	1.735749	0.25	0.805	-3.014225	3.872762		11805	1	1	8	5		0	0	-3.73834	-1.6951	2.54454	0.09554	0.522873	10.4396	34187.9			1	0	-3.63992	-1.58304	2.43248	1.84e-16	0.4399	0.184682	10.4458	34399.7		211.782	0.00619466	44851.8	211.782	5.35556
7 7	-1.097734	1.343171	-0.82	0.415	-3.757139	1.56167			7 7	-1.09773	1.343171	-0.82	0.415	-3.757139	1.56167		11806	1	1	8	6		0	0	-3.73834	-2.20031	2.76401	0.09554	0.522873	10.1539	25690.8			1	0	-3.63992	-2.1081	2.67179	1.84e-16	0.4399	0.184682	10.1601	25849.9		159.12	0.00619365	25319	159.12	5.06966
7 8	4.981017	1.559759	4.2931	0.002	1.886348	8.075686			7 8	4.98102	1.559759	2019-03-01	0.002	1.886348	8.075686		11807	1	1	8	7		0	0	-3.73834	0.099612	0	0.09554	0.522873	9.6898	16152			1	0	-3.63992	0.104413	0	1.84e-16	0.4399	0.184682	9.70078	16330.3		178.256	0.0110361	31775	178.256	5.18322
7 9	1.497821	1.870799	0.80	0.425	-2.213373	5.209015			7 9	1.49782	1.870799	0.80	0.425	-2.213373	5.209015		11808	1	1	8	8		0	0	-3.73834	-4.6927	4.98431	0.09554	0.522873	9.8818	19571			1	0	-3.63992	-4.59187	4.88669	1.84e-16	0.4399	0.184682	9.89118	19755.3		184.332	0.00941863	33978.2	184.332	5.21674
7 10	0	(empty)							7 10	0	(empty)						11809	1	1	8	9		0	0	-3.73834	-2.56893	2.09928	0.09554	0.522873	9.12054	9141.13			1	0	-3.63992	-2.47051	1.99881	1.84e-16	0.4399	0.184682	9.12467	9178.94		37.8085	0.00413608	1429.48	37.8085	3.63253
7 11	-.5833501	1.136888	-0.51	0.610	-2.858185	1.691485			7 11	-0.58335	1.136888	-0.51	0.610	-2.858185	1.691485		11810	1	1	8	10		0	0	-3.73834	-1.14589	0.1593	0.09554	0.522873	8.6036	5451.25			1	0	-3.63992	-1.04266	0.0608738	1.84e-16	0.4399	0.184682	8.61458	5511.41		60.1611	0.0110362	3619.36	60.1611	4.09703
8 2	0	(omitted)							8 2	0	(omitted)						11811	1	1	8	11		0	0	-3.73834	0.186532	0	0.09554	0.522873	9.77672	17618.8			1	0	-3.63992	0.188932	0	1.84e-16	0.4399	0.184682	9.7853	17770.5		151.732	0.00861192	23022.5	151.732	5.02211
8 3	1.684572	1.678087	1.00	0.317	-1.632454	5.001599			8 3	1.68457	1.678087	1.00	0.317	-1.632454	5.001599		12101	1	2	1	1		0	0.83457	0	0	0	0.09554	0.522873	14.1631	1.41566e+06			1	0.829769	0	0	0	1.84e-16	0.4399	0.184682	14.0661	1.28472e+06		-130936	-0.0924917	1.71443e+10	130936	11.7825
8 4	1.077385	1.353151	0.80	0.428	-1.61325	3.768019			8 4	1.07739	1.353151	0.80	0.428	-1.61325	3.768019		12102	1	2	1	2		0	0.83457	0	-0.0511984	0	0.09554	0.522873	14.1119	1.345e+06			1	0.829769	0	-0.0511984	0	1.84e-16	0.4399	0.184682	14.0149	1.2206e+06		-124401	-0.0924917	1.54757e+10	124401	11.7313
8 5	2.432483	1.591528	1.5283	0.130	-.7327141	5.597679			8 5	2.43248	1.591528	1953-01-01	0.130	-.7327141	5.597679		12103	1	2	1	3		0	0.83457	0	-2.41551	0	0.09554	0.522873	11.7476	126450			1	0.829769	0	-2.31388	0	1.84e-16	0.4399	0.184682	11.7522	127029		579.762	0.00458493	336124	579.762	6.36262
8 6	2.671795	1.391817	1.92086	0.058	-.0916501	5.43524			8 6	2.67179	1.391817	1992-01-01	0.058	-.0916501	5.43524		12104	1	2	1	4		0	0.83457	0	-1.04181	0	0.09554	0.522873	13.1213	499465			1	0.829769	0	-0.907581	0	1.84e-16	0.4399	0.184682	13.1585	518383		18917.8	0.037876	3.57882e+08	18917.8	9.84786
8 7	0	(omitted)							8 7	0	(omitted)						12105	1	2	1	5		0	0.83457	0	-1.6951	0	0.09554	0.522873	12.468	259887			1	0.829769	0	-1.58304	0	1.84e-16	0.4399	0.184682	12.483	263816		3928.6	0.0151166	1.54339e+07	3928.6	8.27604
8 8	4.886686	1.341099	3.64179	0.000	2.226061	7.547311			8 8	4.88669	1.341099	1964-03-01	0.000	2.226061	7.547311		12106	1	2	1	6		0	0.83457	0	-2.20031	0	0.09554	0.522873	11.9628	156811			1	0.829769	0	-2.1081	0	1.84e-16	0.4399	0.184682	11.958	156053		-757.529	-0.00483084	573850	757.529	6.63006
8 9	1.998808	1.526538	1.31579	0.193	-1.030632	5.028248			8 9	1.99881	1.526538	1931-01-01	0.193	-1.030632	5.028248		12107	1	2	1	7		0	0.83457	0	0.099612	0	0.09554	0.522873	14.2627	1.56393e+06			1	0.829769	0	0.104413	0	1.84e-16	0.4399	0.184682	14.1705	1.42611e+06		-137820	-0.0881242	1.89945e+10	137820	11.8337
8 10	.0608738	1.516171	0.04	0.968	-2.948916	3.070664			8 10	0.0608738	1.516171	0.04	0.968	-2.948916	3.070664		12108	1	2	1	8		0	0.83457	0	-4.6927	0	0.09554	0.522873	9.47041	12970.1			1	0.829769	0	-4.59187	0	1.84e-16	0.4399	0.184682	9.47418	13019.2		49.0347	0.00378058	2404.4	49.0347	3.89253
8 11	0	(omitted)							8 11	0	(omitted)						12109	1	2	1	9		0	0.83457	0	-2.56893	0	0.09554	0.522873	11.5942	108464			1	0.829769	0	-2.47051	0	1.84e-16	0.4399	0.184682	11.5955	108613		149.072	0.00137439	22222.5	149.072	5.00443
																	12110	1	2	1	10		0	0.83457	0	-1.14589	0	0.09554	0.522873	13.0172	450095			1	0.829769	0	-1.04266	0	1.84e-16	0.4399	0.184682	13.0234	452883		2787.69	0.00619355	7.7712e+06	2787.69	7.93297
_cons	12.611	1.274514	9.92126	0.000	10.0785	15.1449			_cons	12.6117	1.274514	1990-09-01	0.000	10.0785	15.1449		12111	1	2	1	11		0	0.83457	0	0.186532	0	0.09554	0.522873	14.3496	1.70595e+06			1	0.829769	0	0.188932	0	1.84e-16	0.4399	0.184682	14.255	1.55189e+06		-154066	-0.0903106	2.37363e+10	154066	11.9451
																	12201	1	2	2	1		0	0.83457	-4.14217	0	0	0.09554	0.522873	10.0209	22492.3			1	0.829769	-4.0418	0	0	1.84e-16	0.4399	0.184682	10.0243	22567.2		74.8539	0.00332798	5603.11	74.8539	4.31554
																	12202	1	2	2	2		0	0.83457	-4.14217	-0.0511984	2.50538	0.09554	0.522873	12.4751	261742			1	0.829769	-4.0418	-0.0511984	2.50402	1.84e-16	0.4399	0.184682	12.4771	262254		512.062	0.00195636	262208	512.062	6.23845
																	12203	1	2	2	3		0	0.83457	-4.14217	-2.41551	4.66805	0.09554	0.522873	12.2735	213945			1	0.829769	-4.0418	-2.31388	4.56447	1.84e-16	0.4399	0.184682	12.2748	214239		294.045	0.00137439	86462.5	294.045	5.68373
Random-effects Parameters	Estimate	Std. Err.	[95% Conf.	Interval]					Random-effects Parameters	Estimate	Std. Err.	[95% Conf.	Interval]				12204	1	2	2	4		0	0.83457	-4.14217	-1.04181	2.68497	0.09554	0.522873	11.6641	116318			1	0.829769	-4.0418	-0.907581	2.61407	1.84e-16	0.4399	0.184682	11.7307	124336		8017.84	0.0689302	6.42857e+07	8017.84	8.98942
																	12205	1	2	2	5		0	0.83457	-4.14217	-1.6951	2.72883	0.09554	0.522873	11.0547	63237.7			1	0.829769	-4.0418	-1.58304	2.55234	1.84e-16	0.4399	0.184682	10.9935	59488.8		-3748.9	-0.0592826	1.40543e+07	3748.9	8.22922
PersonID: Identity									PersonID: Identity								12206	1	2	2	6		0	0.83457	-4.14217	-2.20031	5.28858	0.09554	0.522873	13.1092	493462			1	0.829769	-4.0418	-2.1081	5.27578	1.84e-16	0.4399	0.184682	13.1919	536024		42561.7	0.0862511	1.8115e+09	42561.7	10.6587
var(_cons)	3.68e-16	1.91e-14	2.09e-60	6.45e+28					var(_cons)	3.68e-16	1.91e-14	2.09e-60	6.45e+28				12207	1	2	2	7		0	0.83457	-4.14217	0.099612	0	0.09554	0.522873	10.1205	24848.2			1	0.829769	-4.0418	0.104413	0	1.84e-16	0.4399	0.184682	10.1287	25050.9		202.678	0.00815664	41078.3	202.678	5.31162
																	12208	1	2	2	8		0	0.83457	-4.14217	-4.6927	5.41397	0.09554	0.522873	10.7422	46267.7			1	0.829769	-4.0418	-4.59187	5.29398	1.84e-16	0.4399	0.184682	10.7264	45540.8		-726.949	-0.0157118	528456	726.949	6.58886
samplePeriod: Identity									samplePeriod: Identity								12209	1	2	2	9		0	0.83457	-4.14217	-2.56893	2.85196	0.09554	0.522873	10.304	29850.6			1	0.829769	-4.0418	-2.47051	2.75159	1.84e-16	0.4399	0.184682	10.3053	29891.6		40.9966	0.00137339	1680.72	40.9966	3.71349
var(_cons)	.3693637	.1245787	.1907048	.7153965					var(_cons)	.3693637	.1245787	.1907048	.7153965				12210	1	2	2	10		0	0.83457	-4.14217	-1.14589	2.67372	0.09554	0.522873	11.5488	103648			1	0.829769	-4.0418	-1.04266	2.57094	1.84e-16	0.4399	0.184682	11.5525	104040		391.85	0.00378058	153546	391.85	5.97088
																	12211	1	2	2	11		0	0.83457	-4.14217	0.186532	0	0.09554	0.522873	10.2075	27104.7			1	0.829769	-4.0418	0.188932	0	1.84e-16	0.4399	0.184682	10.2132	27260.2		155.563	0.00573936	24200	155.563	5.04705
var(Residual)	.8798004	.0991416	.7054483	1.097244					var(Residual)	.8798004	.0991416	.7054483	1.097244				12301	1	2	3	1		0	0.83457	-1.01759	0	0	0.09554	0.522873	13.1455	511710			1	0.829769	-1.01137	0	0	1.84e-16	0.4399	0.184682	13.0547	467276		-44433.3	-0.086833	1.97432e+09	44433.3	10.7017
																	12302	1	2	3	2		0	0.83457	-1.01759	-0.0511984	0	0.09554	0.522873	13.0943	486170			1	0.829769	-1.01137	-0.0511984	0	1.84e-16	0.4399	0.184682	13.0035	443955		-42215.6	-0.086833	1.78216e+09	42215.6	10.6505
																	12303	1	2	3	3		0	0.83457	-1.01759	-2.41551	1.37216	0.09554	0.522873	12.1022	180262			1	0.829769	-1.01137	-2.31388	1.38187	1.84e-16	0.4399	0.184682	12.1227	183997		3735.06	0.0207202	1.39506e+07	3735.06	8.22552
																	12304	1	2	3	4		0	0.83457	-1.01759	-1.04181	0	0.09554	0.522873	12.1037	180539			1	0.829769	-1.01137	-0.907581	0	1.84e-16	0.4399	0.184682	12.1471	188546		8006.47	0.0443476	6.41035e+07	8006.47	8.98801
																	12305	1	2	3	5		0	0.83457	-1.01759	-1.6951	0.2079	0.09554	0.522873	11.6583	115649			1	0.829769	-1.01137	-1.58304	0.192856	1.84e-16	0.4399	0.184682	11.6645	116365		716.358	0.00619426	513169	716.358	6.57418
																	12306	1	2	3	6		0	0.83457	-1.01759	-2.20031	0	0.09554	0.522873	10.9452	56681.6			1	0.829769	-1.01137	-2.1081	0	1.84e-16	0.4399	0.184682	10.9466	56759.5		77.9028	0.00137439	6068.85	77.9028	4.35546
																	12307	1	2	3	7		0	0.83457	-1.01759	0.099612	0	0.09554	0.522873	13.2451	565307			1	0.829769	-1.01137	0.104413	0	1.84e-16	0.4399	0.184682	13.1591	518704		-46603	-0.0824383	2.17184e+09	46603	10.7494
																	12308	1	2	3	8		0	0.83457	-1.01759	-4.6927	0	0.09554	0.522873	8.45281	4688.25			1	0.829769	-1.01137	-4.59187	0	1.84e-16	0.4399	0.184682	8.4628	4735.32		47.0677	0.0100395	2215.37	47.0677	3.85159
																	12309	1	2	3	9		0	0.83457	-1.01759	-2.56893	0	0.09554	0.522873	10.5766	39205.9			1	0.829769	-1.01137	-2.47051	0	1.84e-16	0.4399	0.184682	10.5842	39504.5		298.683	0.00761832	89211.5	298.683	5.69938
																	12310	1	2	3	10		0	0.83457	-1.01759	-1.14589	0	0.09554	0.522873	11.9996	162694			1	0.829769	-1.01137	-1.04266	0	1.84e-16	0.4399	0.184682	12.012	164722		2028.39	0.0124675	4.11435e+06	2028.39	7.615
																	12311	1	2	3	11		0	0.83457	-1.01759	0.186532	0	0.09554	0.522873	13.332	616642			1	0.829769	-1.01137	0.188932	0	1.84e-16	0.4399	0.184682	13.2436	564451		-52191.6	-0.0846384	2.72396e+09	52191.6	10.8627
																	12401	1	2	4	1		0	0.83457	-2.84415	0	0	0.09554	0.522873	11.319	82368.4			1	0.829769	-2.77504	0	0	1.84e-16	0.4399	0.184682	11.291	80098.7		-2269.73	-0.0275558	5.15165e+06	2269.73	7.72741
																	12402	1	2	4	2		0	0.83457	-2.84415	-0.0511984	0.979001	0.09554	0.522873	12.2468	208305			1	0.829769	-2.77504	-0.0511984	0.985931	1.84e-16	0.4399	0.184682	12.2257	203974		-4331.46	-0.0207938	1.87616e+07	4331.46	8.37366
																	12403	1	2	4	3		0	0.83457	-2.84415	-2.41551	3.91957	0.09554	0.522873	12.823	370652			1	0.829769	-2.77504	-2.31388	3.84114	1.84e-16	0.4399	0.184682	12.8183	368899		-1753.3	-0.00473033	3.07408e+06	1753.3	7.46926
																	12404	1	2	4	4		0	0.83457	-2.84415	-1.04181	0.800485	0.09554	0.522873	11.0776	64707.5			1	0.829769	-2.77504	-0.907581	0.698772	1.84e-16	0.4399	0.184682	11.0822	65004.1		296.595	0.00458362	87968.5	296.595	5.69237
																	12405	1	2	4	5		0	0.83457	-2.84415	-1.6951	2.37605	0.09554	0.522873	11.9999	162740			1	0.829769	-2.77504	-1.58304	2.28746	1.84e-16	0.4399	0.184682	11.9954	162013		-727.859	-0.00447252	529779	727.859	6.59011
																	12406	1	2	4	6		0	0.83457	-2.84415	-2.20031	3.18582	0.09554	0.522873	12.3045	220680			1	0.829769	-2.77504	-2.1081	3.12498	1.84e-16	0.4399	0.184682	12.3079	221438		758.11	0.00343534	574731	758.11	6.63083
																	12407	1	2	4	7		0	0.83457	-2.84415	0.099612	0.860926	0.09554	0.522873	12.2795	215237			1	0.829769	-2.77504	0.104413	0.88544	1.84e-16	0.4399	0.184682	12.2809	215533		295.605	0.00137339	87382.3	295.605	5.68902
																	12408	1	2	4	8		0	0.83457	-2.84415	-4.6927	5.74422	0.09554	0.522873	12.3705	235739			1	0.829769	-2.77504	-4.59187	5.67511	1.84e-16	0.4399	0.184682	12.3743	236630		890.992	0.00377957	793867	890.992	6.79234
																	12409	1	2	4	9		0	0.83457	-2.84415	-2.56893	2.80998	0.09554	0.522873	11.56	104821			1	0.829769	-2.77504	-2.47051	2.71809	1.84e-16	0.4399	0.184682	11.5386	102601		-2220.11	-0.02118	4.92891e+06	2220.11	7.70531
																	12410	1	2	4	10		0	0.83457	-2.84415	-1.14589	3.78746	0.09554	0.522873	13.9605	1.15606e+06			1	0.829769	-2.77504	-1.04266	3.73938	1.84e-16	0.4399	0.184682	13.9877	1.18795e+06		31891.1	0.0275861	1.01704e+09	31891.1	10.3701
																	12411	1	2	4	11		0	0.83457	-2.84415	0.186532	0.875793	0.09554	0.522873	12.3813	238299			1	0.829769	-2.77504	0.188932	1.04188	1.84e-16	0.4399	0.184682	12.5218	274257		35958.1	0.150895	1.29299e+09	35958.1	10.4901
																	12501	1	2	5	1		0	0.83457	-2.98382	0	0	0.09554	0.522873	11.1793	71630.9			1	0.829769	-2.90739	0	0	1.84e-16	0.4399	0.184682	11.1587	70169.1		-1461.8	-0.0204074	2.13687e+06	1461.8	7.28743
																	12502	1	2	5	2		0	0.83457	-2.98382	-0.0511984	0	0.09554	0.522873	11.1281	68055.8			1	0.829769	-2.90739	-0.0511984	0	1.84e-16	0.4399	0.184682	11.1075	66666.9		-1388.84	-0.0204074	1.92889e+06	1388.84	7.23623
																	12503	1	2	5	3		0	0.83457	-2.98382	-2.41551	0	0.09554	0.522873	8.76378	6398.23			1	0.829769	-2.90739	-2.31388	0	1.84e-16	0.4399	0.184682	8.84478	6938.11		539.883	0.0843801	291474	539.883	6.29135
																	12504	1	2	5	4		0	0.83457	-2.98382	-1.04181	1.62639	0.09554	0.522873	11.7639	128522			1	0.829769	-2.90739	-0.907581	1.52361	1.84e-16	0.4399	0.184682	11.7747	129923		1400.55	0.0108973	1.96153e+06	1400.55	7.24462
																	12505	1	2	5	5		0	0.83457	-2.98382	-1.6951	2.27966	0.09554	0.522873	11.7638	128520			1	0.829769	-2.90739	-1.58304	2.18728	1.84e-16	0.4399	0.184682	11.7629	128400		-120.438	-0.000937111	14505.2	120.438	4.79113
																	12506	1	2	5	6		0	0.83457	-2.98382	-2.20031	0	0.09554	0.522873	8.97897	7934.48			1	0.829769	-2.90739	-2.1081	0	1.84e-16	0.4399	0.184682	9.05056	8523.35		588.869	0.0742164	346766	588.869	6.3782
																	12507	1	2	5	7		0	0.83457	-2.98382	0.099612	-0.175979	0.09554	0.522873	11.1029	66364.3			1	0.829769	-2.90739	0.104413	-0.159863	1.84e-16	0.4399	0.184682	11.1032	66384.1		19.7961	0.000298294	391.886	19.7961	2.98549
																	12508	1	2	5	8		0	0.83457	-2.98382	-4.6927	0	0.09554	0.522873	6.48658	656.277			1	0.829769	-2.90739	-4.59187	0	1.84e-16	0.4399	0.184682	6.56679	711.084		54.8069	0.0835118	3003.8	54.8069	4.00382
																	12509	1	2	5	9		0	0.83457	-2.98382	-2.56893	0	0.09554	0.522873	8.61035	5488.17			1	0.829769	-2.90739	-2.47051	0	1.84e-16	0.4399	0.184682	8.68816	5932.24		444.073	0.0809145	197201	444.073	6.09599
																	12510	1	2	5	10		0	0.83457	-2.98382	-1.14589	3.93603	0.09554	0.522873	13.9694	1.16639e+06			1	0.829769	-2.90739	-1.04266	3.8572	1.84e-16	0.4399	0.184682	13.9732	1.1708e+06		4409.63	0.00378058	1.94448e+07	4409.63	8.39155
																	12511	1	2	5	11		0	0.83457	-2.98382	0.186532	0.367304	0.09554	0.522873	11.7331	124632			1	0.829769	-2.90739	0.188932	0.376187	1.84e-16	0.4399	0.184682	11.7238	123473		-1158.08	-0.00929201	1.34114e+06	1158.08	7.05452
																	12601	1	2	6	1		0	0.83457	-3.97819	0	0	0.09554	0.522873	10.1849	26500.5			1	0.829769	-3.86978	0	0	1.84e-16	0.4399	0.184682	10.1963	26803.2		302.72	0.0114232	91639.5	302.72	5.71281
																	12602	1	2	6	2		0	0.83457	-3.97819	-0.0511984	0	0.09554	0.522873	10.1337	25177.8			1	0.829769	-3.86978	-0.0511984	0	1.84e-16	0.4399	0.184682	10.1451	25465.4		287.611	0.0114232	82720.3	287.611	5.66161
																	12603	1	2	6	3		0	0.83457	-3.97819	-2.41551	2.39745	0.09554	0.522873	10.1669	26026.3			1	0.829769	-3.86978	-2.31388	2.29064	1.84e-16	0.4399	0.184682	10.173	26187.5		161.221	0.00619456	25992.3	161.221	5.08278
																	12604	1	2	6	4		0	0.83457	-3.97819	-1.04181	1.19583	0.09554	0.522873	10.3389	30913.1			1	0.829769	-3.86978	-0.907581	1.05641	1.84e-16	0.4399	0.184682	10.3451	31104.5		191.427	0.00619244	36644.5	191.427	5.25451
																	12605	1	2	6	5		0	0.83457	-3.97819	-1.6951	1.822	0.09554	0.522873	10.3118	30086.1			1	0.829769	-3.86978	-1.58304	1.69996	1.84e-16	0.4399	0.184682	10.3132	30127.4		41.3501	0.00137439	1709.83	41.3501	3.72207
																	12606	1	2	6	6		0	0.83457	-3.97819	-2.20031	0	0.09554	0.522873	7.98461	2935.43			1	0.829769	-3.86978	-2.1081	0	1.84e-16	0.4399	0.184682	8.08818	3255.75		320.319	0.109122	102604	320.319	5.76932
																	12607	1	2	6	7		0	0.83457	-3.97819	0.099612	0.735723	0.09554	0.522873	11.0203	61099.1			1	0.829769	-3.86978	0.104413	0.723337	1.84e-16	0.4399	0.184682	11.024	61330.1		231.008	0.00378088	53364.9	231.008	5.44245
																	12608	1	2	6	8		0	0.83457	-3.97819	-4.6927	5.52045	0.09554	0.522873	11.0127	60637.7			1	0.829769	-3.86978	-4.59187	5.41204	1.84e-16	0.4399	0.184682	11.0164	60866.9		229.245	0.00378058	52553.5	229.245	5.43479
																	12609	1	2	6	9		0	0.83457	-3.97819	-2.56893	2.41417	0.09554	0.522873	10.0302	22700.9			1	0.829769	-3.86978	-2.47051	2.30576	1.84e-16	0.4399	0.184682	10.0315	22732.1		31.2	0.00137439	973.44	31.2	3.44042
																	12610	1	2	6	10		0	0.83457	-3.97819	-1.14589	3.72839	0.09554	0.522873	12.7674	350606			1	0.829769	-3.86978	-1.04266	3.61518	1.84e-16	0.4399	0.184682	12.7688	351088		481.871	0.00137439	232199	481.871	6.17768
																	12611	1	2	6	11		0	0.83457	-3.97819	0.186532	0	0.09554	0.522873	10.3714	31934.7			1	0.829769	-3.86978	0.188932	0	1.84e-16	0.4399	0.184682	10.3852	32377.1		442.425	0.013854	195740	442.425	6.09227
																	12701	1	2	7	1		0	0.83457	-2.58809	0	0	0.09554	0.522873	11.575	106406			1	0.829769	-2.473	0	0	1.84e-16	0.4399	0.184682	11.593	108342		1936.37	0.0181981	3.74955e+06	1936.37	7.56857
																	12702	1	2	7	2		0	0.83457	-2.58809	-0.0511984	1.01489	0.09554	0.522873	12.5387	278927			1	0.829769	-2.473	-0.0511984	1.11363	1.84e-16	0.4399	0.184682	12.6555	313478		34550.8	0.12387	1.19376e+09	34550.8	10.4502
																	12703	1	2	7	3		0	0.83457	-2.58809	-2.41551	3.81582	0.09554	0.522873	12.9753	431632			1	0.829769	-2.473	-2.31388	3.78465	1.84e-16	0.4399	0.184682	13.0638	471567		39934.4	0.0925194	1.59476e+09	39934.4	10.595
																	12704	1	2	7	4		0	0.83457	-2.58809	-1.04181	0.569644	0.09554	0.522873	11.1028	66359.8			1	0.829769	-2.473	-0.907581	0.33533	1.84e-16	0.4399	0.184682	11.0208	61132.4		-5227.46	-0.0787745	2.73264e+07	5227.46	8.56168
																	12705	1	2	7	5		0	0.83457	-2.58809	-1.6951	2.41751	0.09554	0.522873	12.2974	219131			1	0.829769	-2.473	-1.58304	2.28879	1.84e-16	0.4399	0.184682	12.2988	219432		300.953	0.00137339	90572.7	300.953	5.70695
																	12706	1	2	7	6		0	0.83457	-2.58809	-2.20031	0.538141	0.09554	0.522873	9.91285	20188.1			1	0.829769	-2.473	-2.1081	0.429269	1.84e-16	0.4399	0.184682	9.91422	20215.8		27.716	0.00137289	768.178	27.716	3.32201
																	12707	1	2	7	7		0	0.83457	-2.58809	0.099612	-1.07366	0.09554	0.522873	10.601	40173.5			1	0.829769	-2.473	0.104413	-1.09773	1.84e-16	0.4399	0.184682	10.5997	40123.9		-49.6017	-0.00123469	2460.33	49.6017	3.90402
																	12708	1	2	7	8		0	0.83457	-2.58809	-4.6927	5.18189	0.09554	0.522873	12.0642	173547			1	0.829769	-2.473	-4.59187	4.98102	1.84e-16	0.4399	0.184682	11.9822	159882		-13664.9	-0.0787387	1.86729e+08	13664.9	9.52258
																	12709	1	2	7	9		0	0.83457	-2.58809	-2.56893	1.61291	0.09554	0.522873	10.619	40904.3			1	0.829769	-2.473	-2.47051	1.49782	1.84e-16	0.4399	0.184682	10.6204	40960.5		56.1777	0.00137339	3155.93	56.1777	4.02852
																	12710	1	2	7	10		0	0.83457	-2.58809	-1.14589	0	0.09554	0.522873	10.4291	33830.7			1	0.829769	-2.473	-1.04266	0	1.84e-16	0.4399	0.184682	10.5504	38192.2		4361.46	0.12892	1.90223e+07	4361.46	8.38056
																	12711	1	2	7	11		0	0.83457	-2.58809	0.186532	-0.566195	0.09554	0.522873	11.1953	72791.2			1	0.829769	-2.473	0.188932	-0.58335	1.84e-16	0.4399	0.184682	11.1986	73030.3		239.165	0.00328564	57200	239.165	5.47715
																	12801	1	2	8	1		0	0.83457	-3.73834	0	0	0.09554	0.522873	10.4248	33683.4			1	0.829769	-3.63992	0	0	1.84e-16	0.4399	0.184682	10.4261	33729.7		46.2942	0.00137439	2143.15	46.2942	3.83502
																	12802	1	2	8	2		0	0.83457	-3.73834	-0.0511984	0	0.09554	0.522873	10.3736	32002.2			1	0.829769	-3.63992	-0.0511984	0	1.84e-16	0.4399	0.184682	10.3749	32046.2		43.9837	0.00137439	1934.56	43.9837	3.78382
																	12803	1	2	8	3		0	0.83457	-3.73834	-2.41551	1.834	0.09554	0.522873	9.84325	18830.9			1	0.829769	-3.63992	-2.31388	1.68457	1.84e-16	0.4399	0.184682	9.79683	17976.6		-854.288	-0.0453663	729808	854.288	6.75027
																	12804	1	2	8	4		0	0.83457	-3.73834	-1.04181	1.23452	0.09554	0.522873	10.6175	40842.2			1	0.829769	-3.63992	-0.907581	1.07739	1.84e-16	0.4399	0.184682	10.5959	39972.1		-870.079	-0.0213035	757038	870.079	6.76858
																	12805	1	2	8	5		0	0.83457	-3.73834	-1.6951	2.54454	0.09554	0.522873	11.2742	78762.9			1	0.829769	-3.63992	-1.58304	2.43248	1.84e-16	0.4399	0.184682	11.2756	78871.2		108.33	0.00137539	11735.4	108.33	4.68518
																	12806	1	2	8	6		0	0.83457	-3.73834	-2.20031	2.76401	0.09554	0.522873	10.9885	59187			1	0.829769	-3.63992	-2.1081	2.67179	1.84e-16	0.4399	0.184682	10.9898	59268.3		81.3462	0.00137439	6617.2	81.3462	4.39871
																	12807	1	2	8	7		0	0.83457	-3.73834	0.099612	0	0.09554	0.522873	10.5244	37211.4			1	0.829769	-3.63992	0.104413	0	1.84e-16	0.4399	0.184682	10.5305	37441.9		230.475	0.00619365	53118.6	230.475	5.44014
																	12808	1	2	8	8		0	0.83457	-3.73834	-4.6927	4.98431	0.09554	0.522873	10.7164	45088.1			1	0.829769	-3.63992	-4.59187	4.88669	1.84e-16	0.4399	0.184682	10.7209	45294.8		206.68	0.00458392	42716.8	206.68	5.33117
																	12809	1	2	8	9		0	0.83457	-3.73834	-2.56893	2.09928	0.09554	0.522873	9.95511	21059.6			1	0.829769	-3.63992	-2.47051	1.99881	1.84e-16	0.4399	0.184682	9.95444	21045.4		-14.1799	-0.000673323	201.069	14.1799	2.65182
																	12810	1	2	8	10		0	0.83457	-3.73834	-1.14589	0.1593	0.09554	0.522873	9.43817	12558.7			1	0.829769	-3.63992	-1.04266	0.0608738	1.84e-16	0.4399	0.184682	9.44434	12636.5		77.7856	0.00619375	6050.59	77.7856	4.35396
																	12811	1	2	8	11		0	0.83457	-3.73834	0.186532	0	0.09554	0.522873	10.6113	40590.6			1	0.829769	-3.63992	0.188932	0	1.84e-16	0.4399	0.184682	10.6151	40744.1		153.476	0.00378108	23555	153.476	5.03355
																		2
[truncated: 3 more columns]

## Sheet: SporesJEMverdier
JEMnr	JEM	SporesuSP	SporesmSP
11101	101	614481	560330
11102	102	583812	532364
11103	103	54886.8	55403.8
11104	104	216798	226093
11105	105	112807	115063
11106	106	68065.5	68062.7
11107	107	678843	622000
11108	108	5629.84	5678.32
11109	109	47080	47371.5
11110	110	195369	197525
11111	111	740488	676856
11201	201	9763.04	9842.68
11202	202	113612	114382
11203	203	92865.3	93440.5
11204	204	50489.2	54229.2
11205	205	27449	25946.1
11206	206	214193	233787
11207	207	10785.6	10926
11208	208	20083	19862.6
11209	209	12957	13037.2
11210	210	44989.6	45377
11211	211	11765.1	11889.6
11301	301	222113	203803
11302	302	211028	193631
11303	303	78244.6	80250.2
11304	304	78365	82234.2
11305	305	50198.6	50752.7
11306	306	24603.3	24755.7
11307	307	245378	226233
11308	308	2034.99	2065.31
11309	309	17017.7	17229.9
11310	310	70618.9	71843.5
11311	311	267660	246185
11401	401	35752.9	34935.1
11402	402	90417.2	88963.2
11403	403	160886	160895
11404	404	28087	28351.5
11405	405	70639.3	70661.8
11406	406	95788.6	96580.2
11407	407	93426.1	94004.6
11408	408	102325	103206
11409	409	45498.8	44749.4
11410	410	501799	518123
11411	411	103436	119617
11501	501	31092.2	30604.2
11502	502	29540.4	29076.8
11503	503	2777.22	3026.06
11504	504	55786.5	56665.8
11505	505	55785.6	56001.5
11506	506	3444.05	3717.46
11507	507	28806.2	28953.4
11508	508	284.864	310.139
11509	509	2382.2	2587.35
11510	510	506284	510644
11511	511	54097.7	53853
11601	601	11502.8	11690.2
11602	602	10928.7	11106.8
11603	603	11297	11421.7
11604	604	13418.2	13566.2
11605	605	13059.2	13140.1
11606	606	1274.16	1420
11607	607	26520.8	26749.1
11608	608	26320.5	26547.1
11609	609	9853.58	9914.61
11610	610	152184	153127
11611	611	13861.6	14121.3
11701	701	46186.5	47253.4
11702	702	121071	136723
11703	703	187355	205674
11704	704	28804.2	26662.9
11705	705	95116.3	95705.3
11706	706	8762.85	8817.11
11707	707	17437.7	17500
11708	708	75330.1	69732.7
11709	709	17755	17864.9
11710	710	14684.6	16657.5
11711	711	31595.8	31852.2
11801	801	14620.6	14711.2
11802	802	13890.9	13977
11803	803	8173.76	7840.5
11804	804	17728	17433.8
11805	805	34187.9	34399.7
11806	806	25690.8	25849.9
11807	807	16152	16330.3
11808	808	19571	19755.3
11809	809	9141.13	9178.94
11810	810	5451.25	5511.41
11811	811	17618.8	17770.5

## Sheet: Resin acid
Chosen model:
. mixed lnsumharpiksTO i.wood i.Season i.depWorked1_8 i.Company_ID i.depWorked1_8##i.Company_ID || PersonID:, reml dfm(sat)
lnsumharpiksTO	Coef.	Std. Err.	t	P>t	[95% Conf.	Interval]																		koef		Exp(koef)
																								-0.772241	Faktor Season1	0.461976	0.461976
wood																		Ln-transformed coeffisients						-0.662715	Faktor Wood2	0.51545	0.51545
2	-.6627149	.2161573	-3.07	0.002	-1.088143	-.2372867																		-0.166274	Faktor Wood3	0.846814	0.846814
3	-.1662743	.1873247	-0.89	0.376	-.5350875	.2025389												Uten SamplePeriod,		var 1,2	0.233138	0.707083	LnCons	SumLn-tr	Exp(Ln-tr)
										JEMnr	Wood	Season	depWorked	Company_ID		Wood	Season	depWorked	Company_ID	dW#C_ID	BW/2	WW/2
Season										11101	1	1	1	1		0	0	0	0	0	0.116569	0.353542	7.90931	8.37942	4356.48
summer	-.7722413	.114977	-6.72	0.000	-.9985116	-.5459711				11102	1	1	1	2		0	0	0	1.54154		0.116569	0.353542	7.90931	9.92096	20352.5
										11103	1	1	1	3		0	0	0	0.215003		0.116569	0.353542	7.90931	8.59442	5401.45
depWorked1_8										11104	1	1	1	4		0	0	0	0.767862		0.116569	0.353542	7.90931	9.14728	9388.88
2	.1800282	1.111928	0.16	0.872	-2.020869	2.380925				11105	1	1	1	5		0	0	0	0.531933		0.116569	0.353542	7.90931	8.91135	7415.68
3	1.128396	.9029549	1.24444	0.214	-.6602187	2.91701				11106	1	1	1	6		0	0	0	-1.64609		0.116569	0.353542	7.90931	6.73333	839.943
4	2.108831	.9430367	2.35106	0.028	.2370423	3.980619				11107	1	1	1	7		0	0	0	1.81946	0	0.116569	0.353542	7.90931	10.1989	26872.9
5	1.173503	.9717929	1.20619	0.230	-.7524887	3.099495				11108	1	1	1	8		0	0	0	-0.120838		0.116569	0.353542	7.90931	8.25858	3860.62
6	-2.855813	.9414164	-3.03	0.003	-4.721919	-.9897081				11109	1	1	1	9		0	0	0	0.01678		0.116569	0.353542	7.90931	8.3962	4430.2
7	.8612574	.9748475	0.88	0.379	-1.072788	2.795303				11110	1	1	1	10		0	0	0	0.634332		0.116569	0.353542	7.90931	9.01375	8215.28
8	-2.996203	.6757237	-4.43	0.000	-4.338004	-1.654401				11111	1	1	1	11		0	0	0	1.17503	0	0.116569	0.353542	7.90931	9.55445	14107.3
										11201	1	1	2	1		0	0	0.180028	0	0	0.116569	0.353542	7.90931	8.55945	5215.8
Company_ID										11202	1	1	2	2		0	0	0.180028	1.54154	-1.45391	0.116569	0.353542	7.90931	8.64708	5693.48
2	1.541537	1.307719	1.17557	0.240	-1.04093	4.124004				11203	1	1	2	3		0	0	0.180028	0.215003	-0.448728	0.116569	0.353542	7.90931	8.32572	4128.72
3	.2150028	1.057034	0.20	0.839	-1.875528	2.305533				11204	1	1	2	4		0	0	0.180028	0.767862	-0.586035	0.116569	0.353542	7.90931	8.74127	6255.86
4	.7678616	1.034095	0.74	0.459	-1.282489	2.818212				11205	1	1	2	5		0	0	0.180028	0.531933	-0.500261	0.116569	0.353542	7.90931	8.59112	5383.64
5	.5319327	1.108794	0.48	0.633	-1.672085	2.735951				11206	1	1	2	6		0	0	0.180028	-1.64609	1.03796	0.116569	0.353542	7.90931	7.95132	2839.33
6	-1.646086	1.012939	-1.63	0.107	-3.652929	.3607561				11207	1	1	2	7		0	0	0.180028	1.81946	0	0.116569	0.353542	7.90931	10.3789	32173.6
7	1.819455	.9460571	1.91579	0.057	-.0552114	3.694122				11208	1	1	2	8		0	0	0.180028	-0.120838	-0.382371	0.116569	0.353542	7.90931	8.05624	3153.41
8	-.1208375	1.016939	-0.12	0.906	-2.132954	1.891279				11209	1	1	2	9		0	0	0.180028	0.01678	-0.208478	0.116569	0.353542	7.90931	8.36775	4305.94
9	.01678	1.031139	0.02	0.987	-2.02784	2.0614				11210	1	1	2	10		0	0	0.180028	0.634332	-1.53156	0.116569	0.353542	7.90931	7.66222	2126.47
10	.6343315	.7404103	0.86	0.393	-.8309032	2.099566				11211	1	1	2	11		0	0	0.180028	1.17503	0	0.116569	0.353542	7.90931	9.73448	16890
11	1.17503	.7495566	1.56	0.120	-.3132079	2.663267				11301	1	1	3	1		0	0	1.1284	0	0	0.116569	0.353542	7.90931	9.50782	13464.6
										11302	1	1	3	2		0	0	1.1284	1.54154	0	0.116569	0.353542	7.90931	11.0494	62903.2
depWorked1_8#Company_ID										11303	1	1	3	3		0	0	1.1284	0.215003	-2.48875	0.116569	0.353542	7.90931	7.23407	1385.85
1 1	0	(empty)								11304	1	1	3	4		0	0	1.1284	0.767862	0	0.116569	0.353542	7.90931	10.2757	29018.2
1 7	0	(empty)								11305	1	1	3	5		0	0	1.1284	0.531933	-3.93662	0.116569	0.353542	7.90931	6.10313	447.255
1 11	0	(empty)								11306	1	1	3	6		0	0	1.1284	-1.64609	0	0.116569	0.353542	7.90931	7.86173	2596.01
2 1	0	(empty)								11307	1	1	3	7		0	0	1.1284	1.81946	0	0.116569	0.353542	7.90931	11.3273	83056
2 2	-1.453908	1.532177	-0.95	0.344	-4.480223	1.572407				11308	1	1	3	8		0	0	1.1284	-0.120838	0	0.116569	0.353542	7.90931	9.38698	11932
2 3	-.4487282	1.460025	-0.31	0.759	-3.337024	2.439568				11309	1	1	3	9		0	0	1.1284	0.01678	0	0.116569	0.353542	7.90931	9.5246	13692.4
2 4	-.5860353	1.290228	-0.45	0.650	-3.139797	1.967726				11310	1	1	3	10		0	0	1.1284	0.634332	0	0.116569	0.353542	7.90931	10.1421	25390.9
2 5	-.5002612	1.369124	-0.37	0.716	-3.214471	2.213949				11311	1	1	3	11		0	0	1.1284	1.17503	0	0.116569	0.353542	7.90931	10.6828	43601.5
2 6	1.037962	1.301596	0.80	0.427	-1.53818	3.614104				11401	1	1	4	1		0	0	2.10883	0		0.116569	0.353542	7.90931	10.4883	35891.3
2 7	0	(empty)								11402	1	1	4	2		0	0	2.10883	1.54154	-1.70195	0.116569	0.353542	7.90931	10.3278	30572.1
2 8	-.3823713	1.286118	-0.30	0.767	-2.925426	2.160684				11403	1	1	4	3		0	0	2.10883	0.215003	-2.17757	0.116569	0.353542	7.90931	8.52568	5042.62
2 9	-.208478	1.350209	-0.15	0.878	-2.882142	2.465186				11404	1	1	4	4		0	0	2.10883	0.767862	-1.74325	0.116569	0.353542	7.90931	9.51286	13532.6
2 10	-1.531562	1.101068	-1.39	0.167	-3.711807	.6486821				11405	1	1	4	5		0	0	2.10883	0.531933	-0.168781	0.116569	0.353542	7.90931	10.8514	51606.5
2 11	0	(omitted)								11406	1	1	4	6		0	0	2.10883	-1.64609	1.23033	0.116569	0.353542	7.90931	10.0725	23682.6
3 1	0	(empty)								11407	1	1	4	7		0	0	2.10883	1.81946	-3.80804	0.116569	0.353542	7.90931	8.49967	4913.14
3 2	0	(empty)								11408	1	1	4	8		0	0	2.10883	-0.120838	0.0729911	0.116569	0.353542	7.90931	10.4404	34214.5
3 3	-2.488748	1.262372	-1.97	0.051	-4.990115	.012618				11409	1	1	4	9		0	0	2.10883	0.01678	1.08788	0.116569	0.353542	7.90931	11.5929	108327
3 4	0	(empty)								11410	1	1	4	10		0	0	2.10883	0.634332	-1.40768	0.116569	0.353542	7.90931	9.71491	16562.7
3 5	-3.936619	1.500706	-2.62	0.010	-6.903768	-.9694701				11411	1	1	4	11		0	0	2.10883	1.17503	-1.7896	0.116569	0.353542	7.90931	9.87368	19412.7
3 6	0	(omitted)								11501	1	1	5	1		0	0	1.1735	0		0.116569	0.353542	7.90931	9.55292	14085.8
3 7	0	(empty)								11502	1	1	5	2		0	0	1.1735	1.54154	0	0.116569	0.353542	7.90931	11.0945	65805.6
3 8	0	(empty)								11503	1	1	5	3		0	0	1.1735	0.215003	0	0.116569	0.353542	7.90931	9.76793	17464.5
3 9	0	(empty)								11504	1	1	5	4		0	0	1.1735	0.767862	-1.37283	0.116569	0.353542	7.90931	8.94795	7692.13
3 10	0	(empty)								11505	1	1	5	5		0	0	1.1735	0.531933	-0.244348	0.116569	0.353542	7.90931	9.84051	18779.2
3 11	0	(empty)								11506	1	1	5	6		0	0	1.1735	-1.64609	1.398	0.116569	0.353542	7.90931	9.30484	10991.1
4 2	-1.701945	1.415905	-1.20	0.231	-4.499931	1.096041				11507	1	1	5	7		0	0	1.1735	1.81946	-2.79475	0.116569	0.353542	7.90931	8.57763	5311.51
4 3	-2.177572	1.137023	-1.92	0.058	-4.429331	.0741877				11508	1	1	5	8		0	0	1.1735	-0.120838	0	0.116569	0.353542	7.90931	9.43209	12482.5
4 4	-1.743252	1.177566	-1.48	0.142	-4.078185	.5916819				11509	1	1	5	9		0	0	1.1735	0.01678	0	0.116569	0.353542	7.90931	9.5697	14324.2
4 5	-.1687806	1.201415	-0.14	0.889	-2.55697	2.219409				11510	1	1	5	10		0	0	1.1735	0.634332	-0.996789	0.116569	0.353542	7.90931	9.19046	9803.21
4 6	1.230331	1.111922	1.10811	0.271	-.9748181	3.435479				11511	1	1	5	11		0	0	1.1735	1.17503	-1.73211	0.116569	0.353542	7.90931	8.99585	8069.51
4 7	-3.808037	1.227015	-3.10	0.002	-6.232636	-1.383438				11601	1	1	6	1		0	0	-2.85581	0	0	0.116569	0.353542	7.90931	5.52361	250.537
4 8	.0729911	1.122947	0.06	0.948	-2.15372	2.299702				11602	1	1	6	2		0	0	-2.85581	1.54154	0	0.116569	0.353542	7.90931	7.06514	1170.45
4 9	1.087881	1.136887	0.96	0.341	-1.169145	3.344907				11603	1	1	6	3		0	0	-2.85581	0.215003	3.05593	0.116569	0.353542	7.90931	8.79454	6598.15
4 10	-1.407676	.8967608	-1.57	0.120	-3.187689	.3723377				11604	1	1	6	4		0	0	-2.85581	0.767862	-0.597565	0.116569	0.353542	7.90931	5.6939	297.051
4 11	-1.789596	1.118995	-1.60	0.113	-4.011023	.4318315				11605	1	1	6	5		0	0	-2.85581	0.531933	-0.79798	0.116569	0.353542	7.90931	5.25756	192.012
5 2	0	(empty)								11606	1	1	6	6		0	0	-2.85581	-1.64609	0	0.116569	0.353542	7.90931	3.87752	48.3043
5 3	0	(empty)								11607	1	1	6	7		0	0	-2.85581	1.81946	-0.0161876	0.116569	0.353542	7.90931	7.32687	1520.62
5 4	-1.372832	1.158637	-1.18	0.239	-3.668483	.9228182				11608	1	1	6	8		0	0	-2.85581	-0.120838	0.914327	0.116569	0.353542	7.90931	6.3171	553.962
5 5	-.2443481	1.258917	-0.19	0.847	-2.745035	2.256339				11609	1	1	6	9		0	0	-2.85581	0.01678	0.302953	0.116569	0.353542	7.90931	5.84334	344.929
5 6	1.398001	1.332087	1.05263	0.296	-1.241058	4.037059				11610	1	1	6	10		0	0	-2.85581	0.634332	1.41011	0.116569	0.353542	7.90931	7.56804	1935.35
5 7	-2.794746	1.060968	-2.63	0.010	-4.895978	-.6935137				11611	1	1	6	11		0	0	-2.85581	1.17503	0	0.116569	0.353542	7.90931	6.69864	811.299
5 8	0	(empty)								11701	1	1	7	1		0	0	0.861257	0		0.116569	0.353542	7.90931	9.24068	10308
5 9	0	(empty)								11702	1	1	7	2		0	0	0.861257	1.54154	-2.99221	0.116569	0.353542	7.90931	7.79001	2416.33
5 10	-.9967893	.9416233	-1.06	0.292	-2.862022	.8684436				11703	1	1	7	3		0	0	0.861257	0.215003	-1.34873	0.116569	0.353542	7.90931	8.10695	3317.43
5 11	-1.732105	.9012895	-1.92	0.057	-3.519342	.0551318				11704	1	1	7	4		0	0	0.861257	0.767862	-1.47476	0.116569	0.353542	7.90931	8.53378	5083.61
6 1	0	(empty)								11705	1	1	7	5		0	0	0.861257	0.531933	1.89492	0.116569	0.353542	7.90931	11.6675	116720
6 2	0	(empty)								11706	1	1	7	6		0	0	0.861257	-1.64609	-0.519794	0.116569	0.353542	7.90931	7.0748	1181.8
6 3	3.055935	1.338347	2.28358	0.024	.406886	5.704983				11707	1	1	7	7		0	0	0.861257	1.81946	-3.16282	0.116569	0.353542	7.90931	7.89731	2690.04
6 4	-.597565	1.333755	-0.45	0.655	-3.241125	2.045995				11708	1	1	7	8		0	0	0.861257	-0.120838	-0.316303	0.116569	0.353542	7.90931	8.80354	6657.75
6 5	-.7979805	1.392682	-0.57	0.568	-3.56243	1.966469				11709	1	1	7	9		0	0	0.861257	0.01678	-1.11878	0.116569	0.353542	7.90931	8.13868	3424.39
6 6	0	(empty)								11710	1	1	7	10		0	0	0.861257	0.634332	0	0.116569	0.353542	7.90931	9.87501	19438.5
6 7	-.0161876	1.146296	-0.01	0.989	-2.286813	2.254437				11711	1	1	7	11		0	0	0.861257	1.17503	-2.15619	0.116569	0.353542	7.90931	8.25952	3864.24
6 8	.9143265	1.189395	0.77	0.444	-1.440126	3.268779				11801	1	1	8	1		0	0	-2.9962	0		0.116569	0.353542	7.90931	5.38322	217.722
6 9	.302953	1.329016	0.23	0.820	-2.331338	2.937244				11802	1	1	8	2		0	0	-2.9962	1.54154	-1.30055	0.116569	0.353542	7.90931	5.6242	277.05
6 10	1.410106	1.251592	1.128	0.261	-1.059608	3.87982				11803	1	1	8	3		0	0	-2.9962	0.215003	4.01652	0.116569	0.353542	7.90931	9.61474	14984.1
6 11	0	(omitted)								11804	1	1	8	4		0	0	-2.9962	0.767862	-0.454058	0.116569	0.353542	7.90931	5.69702	297.978
7 2	-2.992208	1.500603	-1.99	0.048	-5.957124	-.0272907				11805	1	1	8	5		0	0	-2.9962	0.531933	-0.303893	0.116569	0.353542	7.90931	5.61126	273.488
7 3	-1.348734	1.475141	-0.91	0.362	-4.256243	1.558775				11806	1	1	8	6		0	0	-2.9962	-1.64609	2.43909	0.116569	0.353542	7.90931	6.17622	481.172
7 4	-1.474762	1.220654	-1.21	0.230	-3.897863	.948339				11807	1	1	8	7		0	0	-2.9962	1.81946	0	0.116569	0.353542	7.90931	7.20267	1343.01
7 5	1.894925	1.546163	1.22727	0.223	-1.163891	4.953741				11808	1	1	8	8		0	0	-2.9962	-0.120838	0.210951	0.116569	0.353542	7.90931	5.47333	238.252
7 6	-.5197938	1.335759	-0.39	0.698	-3.167522	2.127934				11809	1	1	8	9		0	0	-2.9962	0.01678	1.27495	0.116569	0.353542	7.90931	6.67494	792.303
7 7	-3.162822	1.145405	-2.76	0.007	-5.432731	-.8929132				11810	1	1	8	10		0	0	-2.9962	0.634332	0	0.116569	0.353542	7.90931	6.01755	410.571
7 8	-.3163031	1.177085	-0.27	0.789	-2.647915	2.015309				11811	1	1	8	11		0	0	-2.9962	1.17503	0	0.116569	0.353542	7.90931	6.55825	705.035
7 9	-1.118779	1.352903	-0.83	0.410	-3.801606	1.564047				12101	1	2	1	1		0
7 10	0	(empty)								12102	1	2	1	2		0
7 11	-2.156188	1.013169	-2.13	0.036	-4.170007	-.1423691				12103	1	2	1	3		0
8 2	-1.300555	1.420879	-0.92	0.361	-4.107539	1.50643				12104	1	2	1	4		0
8 3	4.016524	1.307695	3.55752	0.002	1.436309	6.596739				12105	1	2	1	5		0
8 4	-.4540582	.987693	-0.46	0.647	-2.412359	1.504242				12106	1	2	1	6		0
8 5	-.3038925	1.236338	-0.25	0.806	-2.759847	2.152062				12107	1	2	1	7		0
8 6	2.439094	.9907683	0	0.015	.4748473	4.403341				12108	1	2	1	8		0
8 7	0	(omitted)								12109	1	2	1	9		0
8 8	.2109507	.941684	0.22	0.823	-1.65319	2.075092				12110	1	2	1	10		0
8 9	1.274947	.9871003	1.29592	0.199	-.682212	3.232105				12111	1	2	1	11		0
8 10	0	(omitted)								12201	1	2	2	1		0
8 11	0	(omitted)								12202	1	2	2	2		0
										12203	1	2	2	3		0
_cons	7.909309	.8774441	9.00798	0.000	6.169163	9.649456				12204	1	2	2	4		0
										12205	1	2	2	5		0
										12206	1	2	2	6		0
										12207	1	2	2	7		0
Random-effects Parameters	Estimate	Std. Err.	[95% Conf.	Interval]						12208	1	2	2	8		0
										12209	1	2	2	9		0
PersonID: Identity										12210	1	2	2	10		0
var(_cons)	.2331383	.0876062	.1116242	.4869327						12211	1	2	2	11		0
										12301	1	2	3	1		0
var(Residual)	.7070833	.0718716	.5793621	.862961						12302	1	2	3	2		0
										12303	1	2	3	3		0
										12304	1	2	3	4		0
										12305	1	2	3	5		0
										12306	1	2	3	6		0
										12307	1	2	3	7		0
										12308	1	2	3	8		0
										12309	1	2	3	9		0
										12310	1	2	3	10		0
										12311	1	2	3	11		0
										12401	1	2	4	1		0
										12402	1	2	4	2		0
										12403	1	2	4	3		0
										12404	1	2	4	4		0
										12405	1	2	4	5		0
										12406	1	2	4	6		0
										12407	1	2	4	7		0
										12408	1	2	4	8		0
										12409	1	2	4	9		0
										12410	1	2	4	10		0
										12411	1	2	4	11		0
										12501	1	2	5	1		0
										12502	1	2	5	2		0
										12503	1	2	5	3		0
										12504	1	2	5	4		0
										12505	1	2	5	5		0
										12506	1	2	5	6		0
										12507	1	2	5	7		0
										12508	1	2	5	8		0
										12509	1	2	5	9		0
										12510	1	2	5	10		0
										12511	1	2	5	11		0
										12601	1	2	6	1		0
										12602	1	2	6	2		0
										12603	1	2	6	3		0
										12604	1	2	6	4		0
										12605	1	2	6	5		0
										12606	1	2	6	6		0
										12607	1	2	6	7		0
										12608	1	2	6	8		0
										12609	1	2	6	9		0
										12610	1	2	6	10		0
										12611	1	2	6	11		0
										12701	1	2	7	1		0
										12702	1	2	7	2		0
										12703	1	2	7	3		0
										12704	1	2	7	4		0
										12705	1	2	7	5		0
										12706	1	2	7	6		0
										12707	1	2	7	7		0
										12708	1	2	7	8		0
										12709	1	2	7	9		0
										12710	1	2	7	10		0
										12711	1	2	7	11		0
										12801	1	2	8	1		0
										12802	1	2	8	2		0
										12803	1	2	8	3		0
										12804	1	2	8	4		0
										12805	1	2	8	5		0
										12806	1	2	8	6		0
										12807	1	2	8	7		0
										12808	1	2	8	8		0
										12809	1	2	8	9		0
										12810	1	2	8	10		0
										12811	1	2	8	11		0

## Sheet: ResinacidJEM
JEMnr	JEM	ResinAcid
11101	101	4356.48
11102	102	20352.5
11103	103	5401.45
11104	104	9388.88
11105	105	7415.68
11106	106	839.943
11107	107	26872.9
11108	108	3860.62
11109	109	4430.2
11110	110	8215.28
11111	111	14107.3
11201	201	5215.8
11202	202	5693.48
11203	203	4128.72
11204	204	6255.86
11205	205	5383.64
11206	206	2839.33
11207	207	32173.6
11208	208	3153.41
11209	209	4305.94
11210	210	2126.47
11211	211	16890
11301	301	13464.6
11302	302	62903.2
11303	303	1385.85
11304	304	29018.2
11305	305	447.255
11306	306	2596.01
11307	307	83056
11308	308	11932
11309	309	13692.4
11310	310	25390.9
11311	311	43601.5
11401	401	35891.3
11402	402	30572.1
11403	403	5042.62
11404	404	13532.6
11405	405	51606.5
11406	406	23682.6
11407	407	4913.14
11408	408	34214.5
11409	409	108327
11410	410	16562.7
11411	411	19412.7
11501	501	14085.8
11502	502	65805.6
11503	503	17464.5
11504	504	7692.13
11505	505	18779.2
11506	506	10991.1
11507	507	5311.51
11508	508	12482.5
11509	509	14324.2
11510	510	9803.21
11511	511	8069.51
11601	601	250.537
11602	602	1170.45
11603	603	6598.15
11604	604	297.051
11605	605	192.012
11606	606	48.3043
11607	607	1520.62
11608	608	553.962
11609	609	344.929
11610	610	1935.35
11611	611	811.299
11701	701	10308
11702	702	2416.33
11703	703	3317.43
11704	704	5083.61
11705	705	116720
11706	706	1181.8
11707	707	2690.04
11708	708	6657.75
11709	709	3424.39
11710	710	19438.5
11711	711	3864.24
11801	801	217.722
11802	802	277.05
11803	803	14984.1
11804	804	297.978
11805	805	273.488
11806	806	481.172
11807	807	1343.01
11808	808	238.252
11809	809	792.303
11810	810	410.571
11811	811	705.035

## Sheet: monoterpenes
Chosen model:
mixed lnsummono i.wood i.depWorked1_8 i.Company_ID i.depWorked1_8##i.Company_ID || PersonID: ||samplePeriod: , reml dfm(sat)
	Coef.	Std. Err.	t	P>t	[95% Conf.	Interval]
lnsummono																								-1.02249	Factor Wood2	0.359699	0.359699
																	Ln-transformed coeffisients							-0.106127	Factor Wood3	0.89931	0.89931
wood	-1.022487	.2499826	-4.09	0.000	-1.515227	-.529746
2	-.106127	.2044553	-0.52	0.604	-.5093515	.2970974													var 1,2,3	0.0197194	0.50414	0.489882	LnCons	SumLn-tr	Exp(Ln-tr)
3									JEMnr	Wood	Season	depWorked	Company_ID		Wood	Season	depWorked	Company_ID	dW#C_ID	BW/2	BW/2	WW/2
									11101	1	1	1	1		0	0	0	0	0	0.0098597	0.25207	0.244941	11.8245	12.3313	226690
depWorked1_8	-1.770059	1.521817	-1.16	0.248	-4.801586	1.261467			11102	1	1	1	2		0	0	0	-2.15319	0	0.0098597	0.25207	0.244941	11.8245	10.1782	26321.8
2	-.185743	1.09819	-0.17	0.866	-2.365935	1.994449			11103	1	1	1	3		0	0	0	-3.99754		0.0098597	0.25207	0.244941	11.8245	8.3338	4162.2
3	-5.153107	1.294886	-3.98	0.000	-7.727616	-2.578597			11104	1	1	1	4		0	0	0	-1.86308		0.0098597	0.25207	0.244941	11.8245	10.4683	35180.9
4	-3.538622	1.407996	-2.51	0.014	-6.334792	-.7424526			11105	1	1	1	5		0	0	0	-1.44543		0.0098597	0.25207	0.244941	11.8245	10.8859	53418.2
5	-3.638718	1.337141	-2.72	0.008	-6.302467	-.97497			11106	1	1	1	6		0	0	0	-4.53727		0.0098597	0.25207	0.244941	11.8245	7.79407	2426.18
6	-4.401222	1.322919	-3.33	0.001	-7.031075	-1.771369			11107	1	1	1	7		0	0	0	-2.14645	0	0.0098597	0.25207	0.244941	11.8245	10.1849	26499.8
7	-5.131234	1.073872	-4.78	0.000	-7.265418	-2.99705			11108	1	1	1	8		0	0	0	-2.63412		0.0098597	0.25207	0.244941	11.8245	9.69722	16272.3
8									11109	1	1	1	9		0	0	0	-0.617922		0.0098597	0.25207	0.244941	11.8245	11.7134	122200
									11110	1	1	1	10		0	0	0	-2.05946		0.0098597	0.25207	0.244941	11.8245	10.2719	28908.3
Company_ID	-2.153186	1.075087	-2.00	0.048	-4.289678	-.0166947			11111	1	1	1	11		0	0	0	-1.34534	0	0.0098597	0.25207	0.244941	11.8245	10.986	59041.7
2	-3.997541	1.612643	-2.48	0.015	-7.193431	-.8016501			11201	1	1	2	1		0	0	-1.77006	0	0	0.0098597	0.25207	0.244941	11.8245	10.5613	38610.6
3	-1.863083	1.393834	-1.34	0.185	-4.63252	.9063529			11202	1	1	2	2		0	0	-1.77006	-2.15319	2.51377	0.0098597	0.25207	0.244941	11.8245	10.9219	55374.1
4	-1.445433	1.411422	-1.02	0.309	-4.257066	2.412921			11203	1	1	2	3		0	0	-1.77006	-3.99754	1.2652	0.0098597	0.25207	0.244941	11.8245	7.82895	2512.28
5	-4.537269	1.422708	-3.19	0.002	-7.361639	-1.712899			11204	1	1	2	4		0	0	-1.77006	-1.86308	-1.07803	0.0098597	0.25207	0.244941	11.8245	7.62017	2038.91
6	-2.146448	1.075087	-2.00	0.049	-4.28294	-.0099564			11205	1	1	2	5		0	0	-1.77006	-1.44543	0.725051	0.0098597	0.25207	0.244941	11.8245	9.8409	18786.6
7	-2.634121	1.446979	-1.82	0.072	-5.504	.2357582			11206	1	1	2	6		0	0	-1.77006	-4.53727	2.70592	0.0098597	0.25207	0.244941	11.8245	8.72994	6185.33
8	-.6179223	1.526405	-0.40	0.687	-3.650776	2.414931			11207	1	1	2	7		0	0	-1.77006	-2.14645	0	0.0098597	0.25207	0.244941	11.8245	8.41483	4513.52
9	-2.059457	.9044761	-2.28	0.025	-3.854961	-.263954			11208	1	1	2	8		0	0	-1.77006	-2.63412	1.47562	0.0098597	0.25207	0.244941	11.8245	9.40278	12122
10	-1.345342	.8956413	-1.50	0.140	-3.148095	.4574103			11209	1	1	2	9		0	0	-1.77006	-0.617922	0.489095	0.0098597	0.25207	0.244941	11.8245	10.4325	33943.6
11									11210	1	1	2	10		0	0	-1.77006	-2.05946	1.45455	0.0098597	0.25207	0.244941	11.8245	9.95637	21086.2
									11211	1	1	2	11		0	0	-1.77006	-1.34534	0	0.0098597	0.25207	0.244941	11.8245	9.21594	10056.1
depWorked1_8#Company_ID	0	(empty)							11301	1	1	3	1		0	0	-0.185743	0	0	0.0098597	0.25207	0.244941	11.8245	12.1456	188263
1 1	0	(empty)							11302	1	1	3	2		0	0	-0.185743	-2.15319	0	0.0098597	0.25207	0.244941	11.8245	9.99241	21860
1 2	0	(empty)							11303	1	1	3	3		0	0	-0.185743	-3.99754	0.361591	0.0098597	0.25207	0.244941	11.8245	8.50965	4962.42
1 7	0	(empty)							11304	1	1	3	4		0	0	-0.185743	-1.86308	0	0.0098597	0.25207	0.244941	11.8245	10.2825	29217.2
1 11	0	(empty)							11305	1	1	3	5		0	0	-0.185743	-1.44543	-3.32357	0.0098597	0.25207	0.244941	11.8245	7.37659	1598.13
2 1	2.513771	1.462009	1.71918	0.090	-.402407	5.42995			11306	1	1	3	6		0	0	-0.185743	-4.53727	0	0.0098597	0.25207	0.244941	11.8245	7.60833	2014.91
2 2	1.265205	2.024468	0.62	0.534	-2.755724	5.286134			11307	1	1	3	7		0	0	-0.185743	-2.14645	0	0.0098597	0.25207	0.244941	11.8245	9.99915	22007.7
2 3	-1.07803	1.757399	-0.61	0.541	-4.57585	2.419789			11308	1	1	3	8		0	0	-0.185743	-2.63412	0	0.0098597	0.25207	0.244941	11.8245	9.51148	13513.9
2 4	.7250507	1.758859	0.41	0.681	-2.781972	4.232073			11309	1	1	3	9		0	0	-0.185743	-0.617922	0	0.0098597	0.25207	0.244941	11.8245	11.5277	101486
2 5	2.705923	1.78616	1.51685	0.134	-.8462315	6.258077			11310	1	1	3	10		0	0	-0.185743	-2.05946	0	0.0098597	0.25207	0.244941	11.8245	10.0861	24008
2 6	0	(empty)							11311	1	1	3	11		0	0	-0.185743	-1.34534	0	0.0098597	0.25207	0.244941	11.8245	10.8003	49033.3
2 7	1.475616	1.743963	0.85	0.400	-1.991079	4.942312			11401	1	1	4	1		0	0	-5.15311	0		0.0098597	0.25207	0.244941	11.8245	7.17823	1310.59
2 8	.4890949	1.862559	0.26	0.794	-3.217523	4.195713			11402	1	1	4	2		0	0	-5.15311	-2.15319	2.22737	0.0098597	0.25207	0.244941	11.8245	7.25242	1411.51
2 9	1.45455	1.344522	1.08209	0.284	-1.233625	4.142724			11403	1	1	4	3		0	0	-5.15311	-3.99754	4.52312	0.0098597	0.25207	0.244941	11.8245	7.70381	2216.78
2 10	0	(omitted)							11404	1	1	4	4		0	0	-5.15311	-1.86308	0.779475	0.0098597	0.25207	0.244941	11.8245	6.09463	443.468
2 11	0	(empty)							11405	1	1	4	5		0	0	-5.15311	-1.44543	1.49958	0.0098597	0.25207	0.244941	11.8245	7.23238	1383.51
3 1	0	(empty)							11406	1	1	4	6		0	0	-5.15311	-4.53727	3.36453	0.0098597	0.25207	0.244941	11.8245	6.00549	405.652
3 2	.3615913	1.728746	0.21	0.835	-3.065181	3.788364			11407	1	1	4	7		0	0	-5.15311	-2.14645	1.1028	0.0098597	0.25207	0.244941	11.8245	6.13458	461.547
3 3	0	(empty)							11408	1	1	4	8		0	0	-5.15311	-2.63412	1.66402	0.0098597	0.25207	0.244941	11.8245	6.20813	496.774
3 4	-3.323574	1.636799	-2.03	0.045	-6.571788	-.0753602			11409	1	1	4	9		0	0	-5.15311	-0.617922	1.56687	0.0098597	0.25207	0.244941	11.8245	8.12718	3385.24
3 5	0	(omitted)							11410	1	1	4	10		0	0	-5.15311	-2.05946	1.01989	0.0098597	0.25207	0.244941	11.8245	6.13867	463.438
3 6	0	(empty)							11411	1	1	4	11		0	0	-5.15311	-1.34534	1.4381	0.0098597	0.25207	0.244941	11.8245	7.27099	1437.97
3 7	0	(empty)							11501	1	1	5	1		0	0	-3.53862	0		0.0098597	0.25207	0.244941	11.8245	8.79272	6586.11
3 8	0	(empty)							11502	1	1	5	2		0	0	-3.53862	-2.15319	0	0.0098597	0.25207	0.244941	11.8245	6.63953	764.737
3 9	0	(empty)							11503	1	1	5	3		0	0	-3.53862	-3.99754	0	0.0098597	0.25207	0.244941	11.8245	4.79518	120.926
3 10	0	(empty)							11504	1	1	5	4		0	0	-3.53862	-1.86308	2.85037	0.0098597	0.25207	0.244941	11.8245	9.78	17676.7
3 11	2.227368	1.216879	1.82416	0.071	-.1943879	4.649123			11505	1	1	5	5		0	0	-3.53862	-1.44543	0.952577	0.0098597	0.25207	0.244941	11.8245	8.29986	4023.32
4 2	4.523118	1.697843	2.65882	0.009	1.155887	7.89035			11506	1	1	5	6		0	0	-3.53862	-4.53727	0	0.0098597	0.25207	0.244941	11.8245	4.25545	70.4885
4 3	.7794747	1.528106	0.51	0.611	-2.257862	3.816812			11507	1	1	5	7		0	0	-3.53862	-2.14645	0.971032	0.0098597	0.25207	0.244941	11.8245	7.6173	2033.07
4 4	1.499578	1.492151	1.00	0.318	-1.475049	4.474205			11508	1	1	5	8		0	0	-3.53862	-2.63412	0	0.0098597	0.25207	0.244941	11.8245	6.1586	472.765
4 5	3.36453	1.518602	2.21053	0.029	.3473495	6.38171			11509	1	1	5	9		0	0	-3.53862	-0.617922	0	0.0098597	0.25207	0.244941	11.8245	8.1748	3550.33
4 6	1.102798	1.439353	0.77	0.445	-1.741663	3.947259			11510	1	1	5	10		0	0	-3.53862	-2.05946	-0.23973	0.0098597	0.25207	0.244941	11.8245	6.49353	660.853
4 7	1.664022	1.521519	1.09211	0.277	-1.358462	4.686507			11511	1	1	5	11		0	0	-3.53862	-1.34534	1.54486	0.0098597	0.25207	0.244941	11.8245	8.99224	8040.41
4 8	1.566868	1.608461	0.975155	0.333	-1.631601	4.765337			11601	1	1	6	1		0	0	-3.63872	0	0	0.0098597	0.25207	0.244941	11.8245	8.69262	5958.79
4 9	1.019895	1.035637	0.98	0.328	-1.043904	3.083694			11602	1	1	6	2		0	0	-3.63872	-2.15319	0	0.0098597	0.25207	0.244941	11.8245	6.53944	691.897
4 10	1.438096	1.298688	1.10769	0.272	-1.15694	4.033132			11603	1	1	6	3		0	0	-3.63872	-3.99754	0	0.0098597	0.25207	0.244941	11.8245	4.69508	109.408
4 11	0	(empty)							11604	1	1	6	4		0	0	-3.63872	-1.86308	-1.52364	0.0098597	0.25207	0.244941	11.8245	5.30589	201.521
5 2	0	(empty)							11605	1	1	6	5		0	0	-3.63872	-1.44543	-2.06742	0.0098597	0.25207	0.244941	11.8245	5.17977	177.642
5 3	2.850365	1.603708	1.78125	0.079	-.3346322	6.035362			11606	1	1	6	6		0	0	-3.63872	-4.53727	0	0.0098597	0.25207	0.244941	11.8245	4.15535	63.7745
5 4	.9525769	1.635014	0.58	0.562	-2.300628	4.205781			11607	1	1	6	7		0	0	-3.63872	-2.14645	-2.32343	0.0098597	0.25207	0.244941	11.8245	4.22274	68.2204
5 5	0	(empty)							11608	1	1	6	8		0	0	-3.63872	-2.63412	-0.504002	0.0098597	0.25207	0.244941	11.8245	5.5545	258.398
5 6	.9710318	1.301511	0.75	0.457	-1.613367	3.555431			11609	1	1	6	9		0	0	-3.63872	-0.617922	-2.70494	0.0098597	0.25207	0.244941	11.8245	5.36976	214.812
5 7	0	(empty)							11610	1	1	6	10		0	0	-3.63872	-2.05946	-0.625294	0.0098597	0.25207	0.244941	11.8245	6.00787	406.617
5 8	0	(empty)							11611	1	1	6	11		0	0	-3.63872	-1.34534	0	0.0098597	0.25207	0.244941	11.8245	7.34728	1551.97
5 9	-.2397299	1.264141	-0.19	0.850	-2.749786	2.270326			11701	1	1	7	1		0	0	-4.40122	0		0.0098597	0.25207	0.244941	11.8245	7.93012	2779.76
5 10	1.544859	1.167103	1.31624	0.190	-.7853035	3.875022			11702	1	1	7	2		0	0	-4.40122	-2.15319	3.78869	0.0098597	0.25207	0.244941	11.8245	9.56562	14265.8
5 11	0	(empty)							11703	1	1	7	3		0	0	-4.40122	-3.99754	0	0.0098597	0.25207	0.244941	11.8245	3.93258	51.0384
6 1	0	(empty)							11704	1	1	7	4		0	0	-4.40122	-1.86308	2.5184	0.0098597	0.25207	0.244941	11.8245	8.58543	5353.12
6 2	0	(empty)							11705	1	1	7	5		0	0	-4.40122	-1.44543	1.66926	0.0098597	0.25207	0.244941	11.8245	8.15394	3477.06
6 3	-1.523645	1.718911	-0.89	0.378	-4.94273	1.895441			11706	1	1	7	6		0	0	-4.40122	-4.53727	2.79228	0.0098597	0.25207	0.244941	11.8245	6.18513	485.477
6 4	-2.06742	1.733506	-1.19	0.237	-5.524684	1.389844			11707	1	1	7	7		0	0	-4.40122	-2.14645	0.0301933	0.0098597	0.25207	0.244941	11.8245	5.81386	334.911
6 5	0	(empty)							11708	1	1	7	8		0	0	-4.40122	-2.63412	4.30807	0.0098597	0.25207	0.244941	11.8245	9.60407	14824.9
6 6	-2.323431	1.339496	-1.73	0.087	-4.991637	.344776			11709	1	1	7	9		0	0	-4.40122	-0.617922	2.74796	0.0098597	0.25207	0.244941	11.8245	10.0602	23392.2
6 7	-.5040021	1.636831	-0.31	0.759	-3.756727	2.748723			11710	1	1	7	10		0	0	-4.40122	-2.05946	0	0.0098597	0.25207	0.244941	11.8245	5.87066	354.483
6 8	-2.704937	1.823608	-1.48	0.142	-6.332114	.92224			11711	1	1	7	11		0	0	-4.40122	-1.34534	2.13305	0.0098597	0.25207	0.244941	11.8245	8.71783	6110.9
6 9	-.6252938	1.425793	-0.44	0.662	-3.455497	2.204909			11801	1	1	8	1		0	0	-5.13123	0		0.0098597	0.25207	0.244941	11.8245	7.20011	1339.57
6 10	0	(omitted)							11802	1	1	8	2		0	0	-5.13123	-2.15319	0	0.0098597	0.25207	0.244941	11.8245	5.04692	155.543
6 11	3.788685	1.361654	2.78676	0.007	1.085345	6.492025			11803	1	1	8	3		0	0	-5.13123	-3.99754	0	0.0098597	0.25207	0.244941	11.8245	3.20257	24.5956
7 2	0	(empty)							11804	1	1	8	4		0	0	-5.13123	-1.86308	1.48507	0.0098597	0.25207	0.244941	11.8245	6.8221	917.909
7 3	2.518399	1.547449	1.62581	0.108	-.5605211	5.59732			11805	1	1	8	5		0	0	-5.13123	-1.44543	1.28877	0.0098597	0.25207	0.244941	11.8245	7.04344	1145.32
7 4	1.669258	1.797561	0.93	0.356	-1.900658	5.239175			11806	1	1	8	6		0	0	-5.13123	-4.53727	3.30145	0.0098597	0.25207	0.244941	11.8245	5.96429	389.277
7 5	2.792283	1.719342	1.62209	0.108	-.6236648	6.208232			11807	1	1	8	7		0	0	-5.13123	-2.14645	0	0.0098597	0.25207	0.244941	11.8245	5.05366	156.594
7 6	.0301933	1.292744	0.02	0.981	-2.537768	2.598155			11808	1	1	8	8		0	0	-5.13123	-2.63412	2.37483	0.0098597	0.25207	0.244941	11.8245	6.94082	1033.62
7 7	4.308068	1.574162	2.73825	0.007	1.182696	7.43344			11809	1	1	8	9		0	0	-5.13123	-0.617922	-0.0462166	0.0098597	0.25207	0.244941	11.8245	6.53597	689.501
7 8	2.74796	1.813206	1.51682	0.133	-.8560117	6.351932			11810	1	1	8	10		0	0	-5.13123	-2.05946	0	0.0098597	0.25207	0.244941	11.8245	5.14065	170.827
7 9	0	(empty)							11811	1	1	8	11		0	0	-5.13123	-1.34534	0	0.0098597	0.25207	0.244941	11.8245	5.85476	348.893
7 10	2.133053	1.129175	1.88496	0.066	-.1441895	4.410295			12101	1	2	1	1		0
7 11	0	(omitted)							12102	1	2	1	2		0
8 2	0	(empty)							12103	1	2	1	3		0
8 3	1.485075	1.348117	1.19355	0.274	-1.193312	4.163461			12104	1	2	1	4		0
8 4	1.288768	1.624556	0.79	0.430	-1.936259	4.513795			12105	1	2	1	5		0
8 5	3.301454	1.405283	2.35714	0.021	.5104698	6.092439			12106	1	2	1	6		0
8 6	0	(omitted)							12107	1	2	1	7		0
8 7	2.374834	1.384318	1.71243	0.089	-.3714922	5.121161			12108	1	2	1	8		0
8 8	-.0462166	1.483943	-0.03	0.975	-2.994602	2.902169			12109	1	2	1	9		0
8 9	0	(omitted)							12110	1	2	1	10		0
8 10	0	(omitted)							12111	1	2	1	11		0
8 11									12201	1	2	2	1		0
	11.82447	1.249445	9.44	0.000	9.342191	14.30675			12202	1	2	2	2		0
_cons									12203	1	2	2	3		0
									12204	1	2	2	4		0
									12205	1	2	2	5		0
	Estimate	Std. Err.	[95% Conf.	Interval]					12206	1	2	2	6		0
Random-effects Parameters									12207	1	2	2	7		0
									12208	1	2	2	8		0
PersonID: Identity	.0197194	.2028281	3.46e-11	1.12e+07					12209	1	2	2	9		0
var(_cons)									12210	1	2	2	10		0
									12211	1	2	2	11		0
samplePeriod: Identity	.5041396	.2134716	.2198469	1.156063					12301	1	2	3	1		0
var(_cons)									12302	1	2	3	2		0
	.4898821	.0634669	.3800264	.6314943					12303	1	2	3	3		0
var(Residual)									12304	1	2	3	4		0
									12305	1	2	3	5		0
									12306	1	2	3	6		0
									12307	1	2	3	7		0
									12308	1	2	3	8		0
									12309	1	2	3	9		0
									12310	1	2	3	10		0
									12311	1	2	3	11		0
									12401	1	2	4	1		0
									12402	1	2	4	2		0
									12403	1	2	4	3		0
									12404	1	2	4	4		0
									12405	1	2	4	5		0
									12406	1	2	4	6		0
									12407	1	2	4	7		0
									12408	1	2	4	8		0
									12409	1	2	4	9		0
									12410	1	2	4	10		0
									12411	1	2	4	11		0
									12501	1	2	5	1		0
									12502	1	2	5	2		0
									12503	1	2	5	3		0
									12504	1	2	5	4		0
									12505	1	2	5	5		0
									12506	1	2	5	6		0
									12507	1	2	5	7		0
									12508	1	2	5	8		0
									12509	1	2	5	9		0
									12510	1	2	5	10		0
									12511	1	2	5	11		0
									12601	1	2	6	1		0
									12602	1	2	6	2		0
									12603	1	2	6	3		0
									12604	1	2	6	4		0
									12605	1	2	6	5		0
									12606	1	2	6	6		0
									12607	1	2	6	7		0
									12608	1	2	6	8		0
									12609	1	2	6	9		0
									12610	1	2	6	10		0
									12611	1	2	6	11		0
									12701	1	2	7	1		0
									12702	1	2	7	2		0
									12703	1	2	7	3		0
									12704	1	2	7	4		0
									12705	1	2	7	5		0
									12706	1	2	7	6		0
									12707	1	2	7	7		0
									12708	1	2	7	8		0
									12709	1	2	7	9		0
									12710	1	2	7	10		0
									12711	1	2	7	11		0
									12801	1	2	8	1		0
									12802	1	2	8	2		0
									12803	1	2	8	3		0
									12804	1	2	8	4		0
									12805	1	2	8	5		0
									12806	1	2	8	6		0
									12807	1	2	8	7		0
									12808	1	2	8	8		0
									12809	1	2	8	9		0
									12810	1	2	8	10		0
									12811	1	2	8	11		0

## Sheet: monoterpenesJEM
JEMnr	JEM	Monoterpenes
11101	101	226690
11102	102	26321.8
11103	103	4162.2
11104	104	35180.9
11105	105	53418.2
11106	106	2426.18
11107	107	26499.8
11108	108	16272.3
11109	109	122200
11110	110	28908.3
11111	111	59041.7
11201	201	38610.6
11202	202	55374.1
11203	203	2512.28
11204	204	2038.91
11205	205	18786.6
11206	206	6185.33
11207	207	4513.52
11208	208	12122
11209	209	33943.6
11210	210	21086.2
11211	211	10056.1
11301	301	188263
11302	302	21860
11303	303	4962.42
11304	304	29217.2
11305	305	1598.13
11306	306	2014.91
11307	307	22007.7
11308	308	13513.9
11309	309	101486
11310	310	24008
11311	311	49033.3
11401	401	1310.59
11402	402	1411.51
11403	403	2216.78
11404	404	443.468
11405	405	1383.51
11406	406	405.652
11407	407	461.547
11408	408	496.774
11409	409	3385.24
11410	410	463.438
11411	411	1437.97
11501	501	6586.11
11502	502	764.737
11503	503	120.926
11504	504	17676.7
11505	505	4023.32
11506	506	70.4885
11507	507	2033.07
11508	508	472.765
11509	509	3550.33
11510	510	660.853
11511	511	8040.41
11601	601	5958.79
11602	602	691.897
11603	603	109.408
11604	604	201.521
11605	605	177.642
11606	606	63.7745
11607	607	68.2204
11608	608	258.398
11609	609	214.812
11610	610	406.617
11611	611	1551.97
11701	701	2779.76
11702	702	14265.8
11703	703	51.0384
11704	704	5353.12
11705	705	3477.06
11706	706	485.477
11707	707	334.911
11708	708	14824.9
11709	709	23392.2
11710	710	354.483
11711	711	6110.9
11801	801	1339.57
11802	802	155.543
11803	803	24.5956
11804	804	917.909
11805	805	1145.32
11806	806	389.277
11807	807	156.594
11808	808	1033.62
11809	809	689.501
11810	810	170.827
11811	811	348.893

## Sheet: endotoxin
Chosen model
. mixed lnEU_TO i.Season i.wood i.depWorked1_8 i.Company_ID || PersonID:, reml dfm(sat)
																						coef		Exp(koef)
lnEU_TO	Coef.	Std. Err.	t	P>t	[95% Conf.	Interval]																1.43869	Factor Season1	4.21517	4.21517
																Ln-transformed coeffisients						1.17546	Factor Wood2	3.23963	3.23963
Season																						0.61136	Factor Wood3	1.84294	1.84294
summer	1.438691	.133177	10.8271	0.000	1.176731	1.700651												var 1,2	0.355793	1.11585
								JEMnr	Wood	Season	depWorked	Company_ID		Wood	Season	depWorked	Company_ID	dW#C_ID	BW/2	WW/2	LnCons	SumLn-tr	Exp(Ln-tr)
wood								11101	1	1	1	1		0	0	0	0		0.177897	0.557926	0.102047	0.83787	2.31144
2	1.17546	.2390165	0.835714	0.000	.7053088	1.645611		11102	1	1	1	2		0	0	0	0.567048		0.177897	0.557926	0.102047	1.40492	4.07519
3	.6113597	.226857	2.69163	0.007	.1650417	1.057678		11103	1	1	1	3		0	0	0	-0.158004		0.177897	0.557926	0.102047	0.679866	1.97361
								11104	1	1	1	4		0	0	0	-0.622623		0.177897	0.557926	0.102047	0.215247	1.24017
depWorked1_8								11105	1	1	1	5		0	0	0	0.103161		0.177897	0.557926	0.102047	0.941031	2.56262
2	-.3788576	.3205543	-1.18	0.239	-1.01148	.2537644		11106	1	1	1	6		0	0	0	0.185759		0.177897	0.557926	0.102047	1.02363	2.78328
3	-1.784768	.6111444	-2.92	0.004	-2.989459	-.5800762		11107	1	1	1	7		0	0	0	-0.217014		0.177897	0.557926	0.102047	0.620856	1.86052
4	-.6511665	.2895449	-2.25	0.026	-1.222862	-.0794705		11108	1	1	1	8		0	0	0	-0.0706616		0.177897	0.557926	0.102047	0.767208	2.15375
5	-1.094675	.3230281	-3.39	0.001	-1.732165	-.4571844		11109	1	1	1	9		0	0	0	1.29363		0.177897	0.557926	0.102047	2.1315	8.42753
6	-1.419405	.3890986	-3.65	0.000	-2.186668	-.6521422		11110	1	1	1	10		0	0	0	0.573773		0.177897	0.557926	0.102047	1.41164	4.10269
7	-.7052012	.348046	-2.03	0.044	-1.392258	-.0181441		11111	1	1	1	11		0	0	0	0.571404		0.177897	0.557926	0.102047	1.40927	4.09298
8	-1.797163	.3277024	-5.48	0.000	-2.443916	-1.15041		11201	1	1	2	1		0	0	-0.378858	0		0.177897	0.557926	0.102047	0.459012	1.58251
								11202	1	1	2	2		0	0	-0.378858	0.567048		0.177897	0.557926	0.102047	1.02606	2.79005
Company_ID								11203	1	1	2	3		0	0	-0.378858	-0.158004		0.177897	0.557926	0.102047	0.301008	1.35122
2	.5670483	.402061	1.41045	0.161	-.2277884	1.361885		11204	1	1	2	4		0	0	-0.378858	-0.622623		0.177897	0.557926	0.102047	-0.163611	0.849073
3	-.1580041	.4230517	-0.373522	0.709	-.9937987	.6777906		11205	1	1	2	5		0	0	-0.378858	0.103161		0.177897	0.557926	0.102047	0.562173	1.75448
4	-.622623	.3488771	-1.7851	0.077	-1.312447	.0672011		11206	1	1	2	6		0	0	-0.378858	0.185759		0.177897	0.557926	0.102047	0.644772	1.90555
5	.1031605	.3748562	0.28	0.784	-.6384658	.8447867		11207	1	1	2	7		0	0	-0.378858	-0.217014		0.177897	0.557926	0.102047	0.241999	1.27379
6	.1857592	.403219	0.46	0.646	-.6101155	.9816339		11208	1	1	2	8		0	0	-0.378858	-0.0706616		0.177897	0.557926	0.102047	0.388351	1.47455
7	-.2170136	.3639953	-0.60	0.552	-.9358997	.5018726		11209	1	1	2	9		0	0	-0.378858	1.29363		0.177897	0.557926	0.102047	1.75265	5.76985
8	-.0706616	.3937559	-0.18	0.858	-.8480253	.706702		11210	1	1	2	10		0	0	-0.378858	0.573773		0.177897	0.557926	0.102047	1.03279	2.80888
9	1.293634	.4022043	3.225	0.002	.4990536	2.088214		11211	1	1	2	11		0	0	-0.378858	0.571404		0.177897	0.557926	0.102047	1.03042	2.80223
10	.5737726	.4018086	1.41791	0.155	-.2199244	1.36747		11301	1	1	3	1		0	0	-1.78477	0		0.177897	0.557926	0.102047	-0.946898	0.387943
11	.5714038	.3854877	1.46154	0.140	-.1903078	1.333115		11302	1	1	3	2		0	0	-1.78477	0.567048		0.177897	0.557926	0.102047	-0.37985	0.683964
								11303	1	1	3	3		0	0	-1.78477	-0.158004		0.177897	0.557926	0.102047	-1.1049	0.331243
_cons	.1020469	.4084527	0.25	0.803	-.7039108	.9080047		11304	1	1	3	4		0	0	-1.78477	-0.622623		0.177897	0.557926	0.102047	-1.56952	0.208145
								11305	1	1	3	5		0	0	-1.78477	0.103161		0.177897	0.557926	0.102047	-0.843737	0.4301
								11306	1	1	3	6		0	0	-1.78477	0.185759		0.177897	0.557926	0.102047	-0.761139	0.467134
								11307	1	1	3	7		0	0	-1.78477	-0.217014		0.177897	0.557926	0.102047	-1.16391	0.312262
Random-effects Parameters	Estimate	Std. Err.	[95% Conf.	Interval]				11308	1	1	3	8		0	0	-1.78477	-0.0706616		0.177897	0.557926	0.102047	-1.01756	0.361476
								11309	1	1	3	9		0	0	-1.78477	1.29363		0.177897	0.557926	0.102047	0.346736	1.41444
PersonID: Identity								11310	1	1	3	10		0	0	-1.78477	0.573773		0.177897	0.557926	0.102047	-0.373125	0.688579
var(_cons)	.3557933	.1272996	.1764598	.717381				11311	1	1	3	11		0	0	-1.78477	0.571404		0.177897	0.557926	0.102047	-0.375494	0.68695
								11401	1	1	4	1		0	0	-0.651166	0		0.177897	0.557926	0.102047	0.186704	1.20527
var(Residual)	1.115853	.1172014	.9082444	1.370917				11402	1	1	4	2		0	0	-0.651166	0.567048		0.177897	0.557926	0.102047	0.753752	2.12496
								11403	1	1	4	3		0	0	-0.651166	-0.158004		0.177897	0.557926	0.102047	0.0286995	1.02912
								11404	1	1	4	4		0	0	-0.651166	-0.622623		0.177897	0.557926	0.102047	-0.435919	0.64667
								11405	1	1	4	5		0	0	-0.651166	0.103161		0.177897	0.557926	0.102047	0.289864	1.33625
								11406	1	1	4	6		0	0	-0.651166	0.185759		0.177897	0.557926	0.102047	0.372463	1.4513
								11407	1	1	4	7		0	0	-0.651166	-0.217014		0.177897	0.557926	0.102047	-0.0303101	0.970145
								11408	1	1	4	8		0	0	-0.651166	-0.0706616		0.177897	0.557926	0.102047	0.116042	1.12304
								11409	1	1	4	9		0	0	-0.651166	1.29363		0.177897	0.557926	0.102047	1.48034	4.39443
								11410	1	1	4	10		0	0	-0.651166	0.573773		0.177897	0.557926	0.102047	0.760476	2.13929
								11411	1	1	4	11		0	0	-0.651166	0.571404		0.177897	0.557926	0.102047	0.758107	2.13423
								11501	1	1	5	1		0	0	-1.09468	0		0.177897	0.557926	0.102047	-0.256805	0.773519
								11502	1	1	5	2		0	0	-1.09468	0.567048		0.177897	0.557926	0.102047	0.310243	1.36376
								11503	1	1	5	3		0	0	-1.09468	-0.158004		0.177897	0.557926	0.102047	-0.414809	0.660466
								11504	1	1	5	4		0	0	-1.09468	-0.622623		0.177897	0.557926	0.102047	-0.879428	0.41502
								11505	1	1	5	5		0	0	-1.09468	0.103161		0.177897	0.557926	0.102047	-0.153644	0.857577
								11506	1	1	5	6		0	0	-1.09468	0.185759		0.177897	0.557926	0.102047	-0.0710458	0.931419
								11507	1	1	5	7		0	0	-1.09468	-0.217014		0.177897	0.557926	0.102047	-0.473819	0.62262
								11508	1	1	5	8		0	0	-1.09468	-0.0706616		0.177897	0.557926	0.102047	-0.327467	0.720747
								11509	1	1	5	9		0	0	-1.09468	1.29363		0.177897	0.557926	0.102047	1.03683	2.82026
								11510	1	1	5	10		0	0	-1.09468	0.573773		0.177897	0.557926	0.102047	0.316968	1.37296
								11511	1	1	5	11		0	0	-1.09468	0.571404		0.177897	0.557926	0.102047	0.314599	1.36971
								11601	1	1	6	1		0	0	-1.41941	0		0.177897	0.557926	0.102047	-0.581535	0.55904
								11602	1	1	6	2		0	0	-1.41941	0.567048		0.177897	0.557926	0.102047	-0.0144867	0.985618
								11603	1	1	6	3		0	0	-1.41941	-0.158004		0.177897	0.557926	0.102047	-0.739539	0.477334
								11604	1	1	6	4		0	0	-1.41941	-0.622623		0.177897	0.557926	0.102047	-1.20416	0.299944
								11605	1	1	6	5		0	0	-1.41941	0.103161		0.177897	0.557926	0.102047	-0.478374	0.61979
								11606	1	1	6	6		0	0	-1.41941	0.185759		0.177897	0.557926	0.102047	-0.395776	0.673158
								11607	1	1	6	7		0	0	-1.41941	-0.217014		0.177897	0.557926	0.102047	-0.798549	0.449982
								11608	1	1	6	8		0	0	-1.41941	-0.0706616		0.177897	0.557926	0.102047	-0.652197	0.5209
								11609	1	1	6	9		0	0	-1.41941	1.29363		0.177897	0.557926	0.102047	0.712099	2.03827
								11610	1	1	6	10		0	0	-1.41941	0.573773		0.177897	0.557926	0.102047	-0.00776235	0.992268
								11611	1	1	6	11		0	0	-1.41941	0.571404		0.177897	0.557926	0.102047	-0.0101312	0.98992
								11701	1	1	7	1		0	0	-0.705201	0		0.177897	0.557926	0.102047	0.132669	1.14187
								11702	1	1	7	2		0	0	-0.705201	0.567048		0.177897	0.557926	0.102047	0.699717	2.01318
								11703	1	1	7	3		0	0	-0.705201	-0.158004		0.177897	0.557926	0.102047	-0.0253352	0.974983
								11704	1	1	7	4		0	0	-0.705201	-0.622623		0.177897	0.557926	0.102047	-0.489954	0.612654
								11705	1	1	7	5		0	0	-0.705201	0.103161		0.177897	0.557926	0.102047	0.235829	1.26596
								11706	1	1	7	6		0	0	-0.705201	0.185759		0.177897	0.557926	0.102047	0.318428	1.37496
								11707	1	1	7	7		0	0	-0.705201	-0.217014		0.177897	0.557926	0.102047	-0.0843448	0.919114
								11708	1	1	7	8		0	0	-0.705201	-0.0706616		0.177897	0.557926	0.102047	0.0620073	1.06397
								11709	1	1	7	9		0	0	-0.705201	1.29363		0.177897	0.557926	0.102047	1.4263	4.16328
								11710	1	1	7	10		0	0	-0.705201	0.573773		0.177897	0.557926	0.102047	0.706441	2.02677
								11711	1	1	7	11		0	0	-0.705201	0.571404		0.177897	0.557926	0.102047	0.704073	2.02197
								11801	1	1	8	1		0	0	-1.79716	0		0.177897	0.557926	0.102047	-0.959293	0.383164
								11802	1	1	8	2		0	0	-1.79716	0.567048		0.177897	0.557926	0.102047	-0.392245	0.675539
								11803	1	1	8	3		0	0	-1.79716	-0.158004		0.177897	0.557926	0.102047	-1.1173	0.327163
								11804	1	1	8	4		0	0	-1.79716	-0.622623		0.177897	0.557926	0.102047	-1.58192	0.205581
								11805	1	1	8	5		0	0	-1.79716	0.103161		0.177897	0.557926	0.102047	-0.856132	0.424802
								11806	1	1	8	6		0	0	-1.79716	0.185759		0.177897	0.557926	0.102047	-0.773534	0.46138
								11807	1	1	8	7		0	0	-1.79716	-0.217014		0.177897	0.557926	0.102047	-1.17631	0.308416
								11808	1	1	8	8		0	0	-1.79716	-0.0706616		0.177897	0.557926	0.102047	-1.02995	0.357023
								11809	1	1	8	9		0	0	-1.79716	1.29363		0.177897	0.557926	0.102047	0.334341	1.39702
								11810	1	1	8	10		0	0	-1.79716	0.573773		0.177897	0.557926	0.102047	-0.38552	0.680097
								11811	1	1	8	11		0	0	-1.79716	0.571404		0.177897	0.557926	0.102047	-0.387889	0.678488
								12101	1	2	1	1		0
								12102	1	2	1	2		0
								12103	1	2	1	3		0
								12104	1	2	1	4		0
								12105	1	2	1	5		0
								12106	1	2	1	6		0
								12107	1	2	1	7		0
								12108	1	2	1	8		0
								12109	1	2	1	9		0
								12110	1	2	1	10		0
								12111	1	2	1	11		0
								12201	1	2	2	1		0
								12202	1	2	2	2		0
								12203	1	2	2	3		0
								12204	1	2	2	4		0
								12205	1	2	2	5		0
								12206	1	2	2	6		0
								12207	1	2	2	7		0
								12208	1	2	2	8		0
								12209	1	2	2	9		0
								12210	1	2	2	10		0
								12211	1	2	2	11		0
								12301	1	2	3	1		0
								12302	1	2	3	2		0
								12303	1	2	3	3		0
								12304	1	2	3	4		0
								12305	1	2	3	5		0
								12306	1	2	3	6		0
								12307	1	2	3	7		0
								12308	1	2	3	8		0
								12309	1	2	3	9		0
								12310	1	2	3	10		0
								12311	1	2	3	11		0
								12401	1	2	4	1		0
								12402	1	2	4	2		0
								12403	1	2	4	3		0
								12404	1	2	4	4		0
								12405	1	2	4	5		0
								12406	1	2	4	6		0
								12407	1	2	4	7		0
								12408	1	2	4	8		0
								12409	1	2	4	9		0
								12410	1	2	4	10		0
								12411	1	2	4	11		0
								12501	1	2	5	1		0
								12502	1	2	5	2		0
								12503	1	2	5	3		0
								12504	1	2	5	4		0
								12505	1	2	5	5		0
								12506	1	2	5	6		0
								12507	1	2	5	7		0
								12508	1	2	5	8		0
								12509	1	2	5	9		0
								12510	1	2	5	10		0
								12511	1	2	5	11		0
								12601	1	2	6	1		0
								12602	1	2	6	2		0
								12603	1	2	6	3		0
								12604	1	2	6	4		0
								12605	1	2	6	5		0
								12606	1	2	6	6		0
								12607	1	2	6	7		0
								12608	1	2	6	8		0
								12609	1	2	6	9		0
								12610	1	2	6	10		0
								12611	1	2	6	11		0
								12701	1	2	7	1		0
								12702	1	2	7	2		0
								12703	1	2	7	3		0
								12704	1	2	7	4		0
								12705	1	2	7	5		0
								12706	1	2	7	6		0
								12707	1	2	7	7		0
								12708	1	2	7	8		0
								12709	1	2	7	9		0
								12710	1	2	7	10		0
								12711	1	2	7	11		0
								12801	1	2	8	1		0
								12802	1	2	8	2		0
								12803	1	2	8	3		0
								12804	1	2	8	4		0
								12805	1	2	8	5		0
								12806	1	2	8	6		0
								12807	1	2	8	7		0
								12808	1	2	8	8		0
								12809	1	2	8	9		0
								12810	1	2	8	10		0
								12811	1	2	8	11		0

## Sheet: endotoxinJEM
JEMnr	JEM	Endotoxin
11101	101	2.31144
11102	102	4.07519
11103	103	1.97361
11104	104	1.24017
11105	105	2.56262
11106	106	2.78328
11107	107	1.86052
11108	108	2.15375
11109	109	8.42753
11110	110	4.10269
11111	111	4.09298
11201	201	1.58251
11202	202	2.79005
11203	203	1.35122
11204	204	0.849073
11205	205	1.75448
11206	206	1.90555
11207	207	1.27379
11208	208	1.47455
11209	209	5.76985
11210	210	2.80888
11211	211	2.80223
11301	301	0.387943
11302	302	0.683964
11303	303	0.331243
11304	304	0.208145
11305	305	0.4301
11306	306	0.467134
11307	307	0.312262
11308	308	0.361476
11309	309	1.41444
11310	310	0.688579
11311	311	0.68695
11401	401	1.20527
11402	402	2.12496
11403	403	1.02912
11404	404	0.64667
11405	405	1.33625
11406	406	1.4513
11407	407	0.970145
11408	408	1.12304
11409	409	4.39443
11410	410	2.13929
11411	411	2.13423
11501	501	0.773519
11502	502	1.36376
11503	503	0.660466
11504	504	0.41502
11505	505	0.857577
11506	506	0.931419
11507	507	0.62262
11508	508	0.720747
11509	509	2.82026
11510	510	1.37296
11511	511	1.36971
11601	601	0.55904
11602	602	0.985618
11603	603	0.477334
11604	604	0.299944
11605	605	0.61979
11606	606	0.673158
11607	607	0.449982
11608	608	0.5209
11609	609	2.03827
11610	610	0.992268
11611	611	0.98992
11701	701	1.14187
11702	702	2.01318
11703	703	0.974983
11704	704	0.612654
11705	705	1.26596
11706	706	1.37496
11707	707	0.919114
11708	708	1.06397
11709	709	4.16328
11710	710	2.02677
11711	711	2.02197
11801	801	0.383164
11802	802	0.675539
11803	803	0.327163
11804	804	0.205581
11805	805	0.424802
11806	806	0.46138
11807	807	0.308416
11808	808	0.357023
11809	809	1.39702
11810	810	0.680097
11811	811	0.678488

[truncated: 2 more sheets: Fungal fragments, FungalFragmentsJEM]
