# Supplementary material for: Immune modulating effects of continuous bioaerosol and terpene exposure over three years among sawmill workers in Norway
Source: Scand J Work Environ Health. 2025 Aug 29;51(5):433–43. doi: 10.5271/sjweh.4240 (PMC12415592; doi:10.5271/sjweh.4240)
Supplement: Supplementary File 3 [file SJWEH-51-433-S003.xlsx]

## Sheet: Ark1
	Supplementary 3.										Abbreviations:
	Mixed models with STATA commands										BMI14	BMI
a.	. mixed logCRP BMI14 AGE GENDER CURSM i.NONEXP i.StudyYear i.NONEXP##i.StudyYear logET ||pID:										CURSM	current smoking	1
	logCRP	Coefficient	Std. err.	z	P>z	[95% conf.	interval]				NONEXP	Exposed group	No
												Unexposed group	Yes
	BMI14	0.0776167	0.0100673	7.70978315933766	0.000	.0578852	.0973482				logET	log endotoxin
	AGE	0.0170592	0.0034642	4.92442699613186	0.000	.0102695	.0238488				logMT	log monoterpenes
	GENDER	-0.4475893	0.2106457	-2.12484422895886	0.034	-.8604472	-.0347313
	CURSM	0.2683988	0.0835187	3.2136371854447	0.001	.1047051	.4320925
	NONEXP
	No	0	(omitted)
	StudyYear
	2015/2016 examination	0.0901639	0.0527092	1.71059131992138	0.087	-.0131442	.1934721
	NONEXP#StudyYear
	No#2015/2016 examination	0	(omitted)						Backtransformed ln-values:
									exp
	logET	0.10796	0.050309	2.14593810252639	0.032	.0093563	.2065637		1.114
	_cons	-2.68104	0.307398	-8.72172232740616	0.000	-3.283529	-2.078551		0.0684946
								margins	1.59381
			Delta-method						Percentage of contribution from exposure on the biomarker level
		Margin	std. err.	z	P>z	[95% conf.	interval]		%
									69.8954
	_cons	0.4661342	0.0403197	11.5609540745591	0.000	.3871091	.5451594
b.	. mixed logIL10 BMI14 AGE GENDER CURSM i.NONEXP i.StudyYear i.NONEXP##i.StudyYear logMT ||pID:
	logIL10	Coefficient	Std. err.	z	P>z	[95% conf.	interval]
	BMI14	0.0112671	0.0136827	0.823455896862461	0.410	-.0155504	.0380846
	AGE	0.0061765	0.0047106	1.31119178024031	0.190	-.0030561	.015409
	GENDER	-0.7632766	0.3071041	-2.48540022747987	0.013	-1.36519	-.1613636
	CURSM	-0.0767611	0.085148	-0.901502090477756	0.367	-.2436481	.0901259
	NONEXP
	No	0	(omitted)
	StudyYear
	2015/2016 examination	-0.0148855	0.0376751	-0.3951018046402	0.693	-.0887274	.0589564
	NONEXP#StudyYear
	No#2015/2016 examination	0	(omitted)						Backtransformed ln-values:
									exp
	logMT	0.0670895	0.0235757	2.84570553578473	0.004	.020882	.113297		1.06939
	_cons	-0.67814	0.4549338	-1.49063490116584	0.136	-1.569794	.2135137		0.50756
								margins	1.42349
			Delta-method						Percentage of contribution from exposure on the biomarker level
		Margin	std. err.	z	P>z	[95% conf.	interval]		%
									75.1247
	_cons	0.35311	0.0552967	6.38573368754374	0.000	.2447305	.4614896
c.	. mixed logTNF BMI14 AGE GENDER CURSM i.NONEXP i.StudyYear i.NONEXP##i.StudyYear logspores ||pID:
	logTNF	Coefficient	Std. err.	z	P>z	[95% conf.	interval]
	BMI14	0.0150572	0.0142859	1.05399029812612	0.292	-.0129426	.043057
	AGE	0.0047456	0.0047178	1.00589257704862	0.314	-.0045011	.0139923
	GENDER	-0.6755112	0.300611	-2.24712735062922	0.025	-1.264698	-.0863244
	CURSM	-0.114319	0.0602703	-1.89677171011261	0.058	-.2324466	.0038086
	NONEXP
	No	0	(omitted)
	StudyYear
	2015/2016 examination	0.0126797	0.0225833	0.561463559355807	0.574	-.0315828	.0569423
	NONEXP#StudyYear
	No#2015/2016 examination	0	(omitted)						Backtransformed ln-values:
									exp
	logspores	0.0577221	0.0254528	2.26780943550415	0.023	.0078356	.1076087		1.05942
	_cons	1.58231	0.502139	3.15113345109621	0.002	.5981326	2.566481		4.86617
								margins	16.1859
									Percentage of contribution from exposure on the biomarker level
			Delta-method						%
		Margin	std. err.	z	P>z	[95% conf.	interval]		6.54532
	_cons	2.78414	0.0574093	48.4963586039196	0.000	2.671622	2.896662
d.	. mixed logCXCL8 BMI14 AGE GENDER CURSM i.NONEXP i.StudyYear i.NONEXP##i.StudyYear logspores ||pID:
	logCXCL8	Coefficient	Std. err.	z	P>z	[95% conf.	interval]
	BMI14	0.017535	0.012592	1.39255082592122	0.164	-.0071448	.0422149
	AGE	0.00618	0.0041497	1.48926428416512	0.136	-.0019533	.0143133
	GENDER	-0.4745414	0.2621592	-1.81012682370102	0.070	-.9883639	.0392811
	CURSM	-0.113713	0.0635687	-1.78882059881671	0.074	-.2383054	.0108795
	NONEXP
	No	0	(omitted)
	StudyYear
	2015/2016 examination	0.034367	0.0229687	1.49625359728674	0.135	-.0106509	.0793848
	NONEXP#StudyYear
	No#2015/2016 examination	0	(omitted)						Backtransformed ln-values:
									exp
	logspores	0.0663241	0.0261851	2.53289466146778	0.011	.0150022	.1176459		1.06857
	_cons	1.60863	0.4669983	3.44462067634936	0.001	.6933323	2.523932		4.99597
								margins	21.2335
			Delta-method						Percentage of contribution from exposure on the biomarker level
		Margin	std. err.	z	P>z	[95% conf.	interval]		%
									5.0325
	_cons	3.05558	0.0500639	61.0335591114556	0.000	2.957454	3.153701
e.	. mixed Leucocytter BMI14 AGE GENDER CURSM i.NONEXP i.StudyYear i.NONEXP##i.StudyYear logCRP ||pID:									NB! No log transformation for cells
	Leucocytter	Coefficient	Std. err.	z	P>z	[95% conf.	interval]
	BMI14	0.025989	0.019991	1.30003501575709	0.194	-.0131927	.0651707
	AGE	0.0017278	0.0066063	0.261538228660521	0.794	-.0112204	.014676
	GENDER	0.0216017	0.3073862	0.0702754385200116	0.944	-.5808641	.6240676
	CURSM	1.336395	0.1551006	8.61631096204657	0.000	1.032403	1.640386
	NONEXP
	Yes	-0.1984626	0.2647773	-0.749545372658457	0.454	-.7174167	.3204914
	StudyYear
	2015/2016 examination	0.4227402	0.0872464	4.84535980854224	0.000	.2517404	.5937401
	NONEXP#StudyYear
	Yes#2015/2016 examination	-0.515853	0.2384304	-2.16353703219053	0.030	-.9831679	-.048538
	logCRP	0.479264	0.0671682	7.13528872293734	0.000	.3476172	.6109117
	_cons	5.73505	0.6074475	9.44122249247877	0.000	4.544471	6.925622
			Delta-method						Percentage of contribution from biomarker on cell counts
		Margin	std. err.	z	P>z	[95% conf.	interval]		%
									6.57482
	_cons	7.2894	0.0759347	95.9956251884843	0.000	7.14057	7.438228
f.	. mixed Neutrophils BMI14 AGE GENDER CURSM i.NONEXP i.StudyYear i.NONEXP##i.StudyYear logCRP ||pID:
	Neutrophils	Coefficient	Std. err.	z	P>z	[95% conf.	interval]
	BMI14	0.0037893	0.016158	0.23451541032306	0.815	-.0278798	.0354583
	AGE	0.0020254	0.0053226	0.380528313230376	0.704	-.0084066	.0124574
	GENDER	-0.0978785	0.245676	-0.39840480958661	0.690	-.5793946	.3836376
	CURSM	0.8791835	0.1285732	6.8379996764489	0.000	.6271845	1.131182
	NONEXP
	Yes	-0.0377682	0.2197962	-0.171832816035946	0.864	-.4685609	.3930244
	StudyYear
	2015/2016 examination	0.3717379	0.0823977	4.51150820957381	0.000	.2102413	.5332345
	NONEXP#StudyYear
	Yes#2015/2016 examination	-0.3766388	0.2263645	-1.66385983667934	0.096	-.820305	.0670275
	logCRP	0.366764	0.0580484	6.31823960694868	0.000	.2529908	.4805365
	_cons	3.5785	0.4921181	7.27162240120817	0.000	2.613963	4.543031
			Delta-method						Percentage of contribution from biomarker on cell counts
		Margin	std. err.	z	P>z	[95% conf.	interval]		%
									8.44489
	_cons	4.34302	0.0605921	71.6764231640758	0.000	4.224267	4.461783
g.	. mixed Monocytes BMI14 AGE GENDER CURSM i.NONEXP i.StudyYear i.NONEXP##i.StudyYear logCRP ||pID:
	Monocytes	Coefficient	Std. err.	z	P>z	[95% conf.	interval]
	BMI14	0.003025	0.0018687	1.61877240862632	0.105	-.0006376	.0066877
	AGE	0.0003856	0.000617	0.624959481361426	0.532	-.0008238	.001595
	GENDER	-0.0239665	0.0280469	-0.854515115752543	0.393	-.0789375	.0310045
	CURSM	0.1011213	0.0151656	6.66780740623516	0.000	.0713972	.1308454
	NONEXP
	Yes	-0.0048441	0.026407	-0.1834399969705	0.854	-.0566008	.0469126
	StudyYear
	2015/2016 examination	-0.1083261	0.0112301	-9.64604945637172	0.000	-.1303368	-.0863155
	NONEXP#StudyYear
	Yes#2015/2016 examination	-0.0356381	0.0311487	-1.14412800534212	0.253	-.0966885	.0254122
	logCRP	0.0424365	0.0071232	5.95750505390836	0.000	.0284752	.0563978
	_cons	0.444618	0.0571373	7.78157000768325	0.000	.3326309	.556605
			Delta-method						Percentage of contribution from biomarker on cell counts
		Margin	std. err.	z	P>z	[95% conf.	interval]		%
									7.85016
	_cons	0.540581	0.0069287	78.0205521959386	0.000	.527001	.554161
h.	. mixed Eosinophils BMI14 AGE GENDER CURSM i.NONEXP i.StudyYear i.NONEXP##i.StudyYear logCRP ||pID:
	Eosinophils	Coefficient	Std. err.	z	P>z	[95% conf.	interval]
	BMI14	0.0010379	0.0012308	0.843272668183295	0.399	-.0013745	.0034502
	AGE	0.0006896	0.0004056	1.70019723865878	0.089	-.0001053	.0014846
	GENDER	-0.0206545	0.0187052	-1.10421166306695	0.270	-.057316	.016007
	CURSM	0.0356853	0.0098038	3.63994573532712	0.000	.0164702	.0549003
	NONEXP
	Yes	-0.0043607	0.0167663	-0.260087198726016	0.795	-.037222	.0285006
	StudyYear
	2015/2016 examination	-0.0171165	0.0063238	-2.70667952813182	0.007	-.0295109	-.0047221
	NONEXP#StudyYear
	Yes#2015/2016 examination	-0.0091458	0.0173586	-0.526874287096886	0.598	-.043168	.0248765
	logCRP	0.0127861	0.0044333	2.88410439176234	0.004	.0040969	.0214752
	_cons	0.0964633	0.0374905	2.57300649497873	0.010	.0229833	.1699432
			Delta-method						Percentage of contribution from biomarker on cell counts
		Margin	std. err.	z	P>z	[95% conf.	interval]		%
									7.83632
	_cons	0.163165	0.0046145	35.3591071622061	0.000	.1541204	.1722089
i.	. mixed Leucocytter BMI14 AGE GENDER CURSM i.NONEXP i.StudyYear i.NONEXP##i.StudyYear logIL6 ||pID:
	Leucocytter	Coefficient	Std. err.	z	P>z	[95% conf.	interval]
	BMI14	0.0562838	0.0213008	2.64233268234057	0.008	.014535	.0980327
	AGE	-0.0033975	0.0075997	-0.447057120675816	0.655	-.0182928	.0114977
	GENDER	0.4990029	0.372875	1.33825786121354	0.181	-.2318186	1.229825
	CURSM	1.574776	0.1764266	8.92595560986835	0.000	1.228986	1.920566
	NONEXP
	Yes	-0.4805607	0.3104917	-1.54774088969206	0.122	-1.089113	.1279918
	StudyYear
	2015/2016 examination	0.62545	0.1025405	6.09954115690873	0.000	.4244743	.8264257
	NONEXP#StudyYear
	Yes#2015/2016 examination	-0.7817726	0.2788216	-2.80384518272616	0.005	-1.328253	-.2352923
	logIL6	0.247907	0.083281	2.97674859811962	0.003	.0846788	.4111344
	_cons	5.12702	0.6556665	7.81955613105138	0.000	3.841939	6.412104
			Delta-method						Percentage of contribution from biomarker on cell counts
		Margin	std. err.	z	P>z	[95% conf.	interval]		%
									3.33795
	_cons	7.42691	0.0854224	86.943389555901	0.000	7.259489	7.594338
j.	. mixed Neutrophils BMI14 AGE GENDER CURSM i.NONEXP i.StudyYear i.NONEXP##i.StudyYear logIL6 ||pID:
	Neutrophils	Coefficient	Std. err.	z	P>z	[95% conf.	interval]
	BMI14	0.0278948	0.0174524	1.59833604547226	0.110	-.0063112	.0621008
	AGE	-0.0038563	0.0061473	-0.627316057456119	0.530	-.0159049	.0081923
	GENDER	0.3266917	0.2996249	1.09033561629891	0.276	-.2605623	.9139458
	CURSM	1.073587	0.1461843	7.34406499193142	0.000	.7870711	1.360103
	NONEXP
	Yes	-0.2612932	0.2563712	-1.01919872434969	0.308	-.7637715	.2411851
	StudyYear
	2015/2016 examination	0.581565	0.0953134	6.10160795858714	0.000	.3947541	.7683759
	NONEXP#StudyYear
	Yes#2015/2016 examination	-0.6068803	0.2602235	-2.33215024776778	0.020	-1.116909	-.0968516
	logIL6	0.221767	0.0684599	3.23937078494126	0.001	.0875881	.355946
	_cons	3.11611	0.5335544	5.84027608056461	0.000	2.070357	4.161852
			Delta-method						Percentage of contribution from biomarker on cell counts
		Margin	std. err.	z	P>z	[95% conf.	interval]		%
									4.99284
	_cons	4.4417	0.0685732	64.7730746122392	0.000	4.307296	4.576098
k.	. mixed Monocytes BMI14 AGE GENDER CURSM i.NONEXP i.StudyYear i.NONEXP##i.StudyYear logIL6 ||pID:
	Monocytes	Coefficient	Std. err.	z	P>z	[95% conf.	interval]
	BMI14	0.0064069	0.0019871	3.22424638921041	0.001	.0025122	.0103016
	AGE	0.0003211	0.0007064	0.45455832389581	0.649	-.0010634	.0017057
	GENDER	0.0380534	0.0339706	1.12018627872337	0.263	-.0285278	.1046346
	CURSM	0.138234	0.017097	8.08527811896824	0.000	.1047246	.1717434
	NONEXP
	Yes	-0.0394451	0.0303166	-1.30110566488327	0.193	-.0988645	.0199742
	StudyYear
	2015/2016 examination	-0.1091595	0.0126739	-8.61293682291954	0.000	-.1339998	-.0843192
	NONEXP#StudyYear
	Yes#2015/2016 examination	-0.0261438	0.0349226	-0.748621236677682	0.454	-.0945909	.0423033
	logIL6	0.0298878	0.0079498	3.75956627839694	0.000	.0143064	.0454691
	_cons	0.348094	0.060948	5.71132768917766	0.000	.2286382	.4675499
			Delta-method						Percentage of contribution from biomarker on cell counts
		Margin	std. err.	z	P>z	[95% conf.	interval]		%
									5.43639
	_cons	0.549772	0.007796	70.5198178553104	0.000	.5344926	.5650525
l.	. mixed Leucocytter BMI14 AGE GENDER CURSM i.NONEXP i.StudyYear i.NONEXP##i.StudyYear logCC16_2 ||pID:
	Leucocytter	Coefficient	Std. err.	z	P>z	[95% conf.	interval]
	BMI14	0.0615184	0.0199859	3.07809005348771	0.002	.0223469	.10069
	AGE	0.0097633	0.0069132	1.41226928195336	0.158	-.0037863	.023313
	GENDER	-0.0580729	0.3219034	-0.180404742540775	0.857	-.6889919	.5728462
	CURSM	1.444671	0.1641341	8.80177245313436	0.000	1.122974	1.766368
	NONEXP
	Yes	-0.1760738	0.2866183	-0.614314577959607	0.539	-.7378353	.3856876
	StudyYear
	2015/2016 examination	0.5310759	0.0914913	5.80466011522407	0.000	.3517563	.7103955
	NONEXP#StudyYear
	Yes#2015/2016 examination	-0.5514262	0.2493477	-2.21147498051917	0.027	-1.040139	-.0627137
	logCC16_2	-0.513375	0.1711052	-3.00034657041399	0.003	-.848735	-.1780148
	_cons	9.47882	1.771793	5.34984447957521	0.000	6.006166	12.95147
			Delta-method						Percentage of contribution from biomarker on cell counts
		Margin	std. err.	z	P>z	[95% conf.	interval]		%
									-7.0641
	_cons	7.26738	0.0790817	91.8970760618449	0.000	7.112379	7.422374
m.	. mixed Neutrophils BMI14 AGE GENDER CURSM i.NONEXP i.StudyYear i.NONEXP##i.StudyYear logCC16_2 ||pID:
	Neutrophils	Coefficient	Std. err.	z	P>z	[95% conf.	interval]
	BMI14	0.0251698	0.0160561	1.56761604623788	0.117	-.0062996	.0566392
	AGE	0.008176	0.0054981	1.48705916589367	0.137	-.0026	.0189519
	GENDER	-0.1808018	0.2541975	-0.711265059648502	0.477	-.6790198	.3174161
	CURSM	0.9633211	0.1336794	7.2062045461006	0.000	.7013144	1.225328
	NONEXP
	Yes	-0.0347329	0.2342999	-0.148241207102521	0.882	-.4939523	.4244865
	StudyYear
	2015/2016 examination	0.469066	0.0853916	5.49311641894519	0.000	.3017015	.6364306
	NONEXP#StudyYear
	Yes#2015/2016 examination	-0.3844046	0.2346481	-1.63821739873453	0.101	-.8443064	.0754971
	logCC16_2	-0.415247	0.1395569	-2.97546735417597	0.003	-.6887734	-.1417206
	_cons	6.81342	1.442993	4.72172560781653	0.000	3.985202	9.641631
			Delta-method						Percentage of contribution from biomarker on cell counts
		Margin	std. err.	z	P>z	[95% conf.	interval]		%
									-9.6011
	_cons	4.32499	0.0623012	69.4206853158527	0.000	4.202884	4471-04-01
